# Supplementary material for: Bioinspired ruthenium-manganese-oxygen complex for biocatalytic and radiosensitization therapies to eradicate primary and metastatic tumors
Source: Nat Commun. 2025 Aug 16;16:7640. doi: 10.1038/s41467-025-62999-x (PMC12357870; doi:10.1038/s41467-025-62999-x)
Supplement: Supplementary file 4 — Source data [file 41467_2025_62999_MOESM4_ESM.xlsx]

## Sheet: Figure 1
Figure 1c							Figure 1g					Figure 1k
Raw Data			Graphing data				Raw Data		Fitting Data			Energy (keV)	Intensity (a.u.)
Intensity (a.u.)	MnBTC	MnBTC-Ru	Intensity (a.u.)	MnBTC	MnBTC-Ru		Diameter of metal clusters (nm)	Intensity (a.u.)	Diameter of metal clusters (nm)	Intensity (a.u.)		0	0
399.193	0	0	399.193	0	0		0.7	7	0.7	10.7635		0.01	0
400.157	91.3336	90.8221	400.157	-91.3336	-90.8221		0.9	34	0.7008	10.824		0.02	0
401.121	91.5208	91.1029	401.121	-91.5208	-91.1029		1.1	37	0.7016	10.8847		0.03	0
402.085	91.6826	91.3138	402.085	-91.6826	-91.3138		1.3	22	0.7024	10.9457		0.04	0
403.05	91.7246	91.2718	403.05	-91.7246	-91.2718		1.5	8	0.7032	11.0069		0.05	0
404.014	91.6962	91.1427	404.014	-91.6962	-91.1427				0.704	11.0683		0.06	0
404.978	91.6539	91.0591	404.978	-91.6539	-91.0591				0.7048	11.13		0.07	0
405.942	91.6362	91.0806	405.942	-91.6362	-91.0806				0.70561	11.1919		0.08	0
406.906	91.6375	91.1663	406.906	-91.6375	-91.1663				0.70641	11.254		0.09	0
407.871	91.6138	91.1837	407.871	-91.6138	-91.1837				0.70721	11.3164		0.1	0
408.835	91.5968	91.2104	408.835	-91.5968	-91.2104				0.70801	11.379		0.11	0
409.799	91.5957	91.2357	409.799	-91.5957	-91.2357				0.70881	11.4419		0.12	3920
410.763	91.6122	91.2435	410.763	-91.6122	-91.2435				0.70961	11.5049		0.13	4388
411.728	91.6463	91.2251	411.728	-91.6463	-91.2251				0.71041	11.5682		0.14	4951
412.692	91.6931	91.1799	412.692	-91.6931	-91.1799				0.71121	11.6318		0.15	5999
413.656	91.7437	91.1175	413.656	-91.7437	-91.1175				0.71201	11.6955		0.16	7459
414.62	91.7882	91.0553	414.62	-91.7882	-91.0553				0.71281	11.7595		0.17	9595
415.585	91.8184	91.0129	415.585	-91.8184	-91.0129				0.71361	11.8237		0.18	12572
416.549	91.8335	91.0094	416.549	-91.8335	-91.0094				0.71441	11.8882		0.19	16709
417.513	91.8345	91.0508	417.513	-91.8345	-91.0508				0.71522	11.9529		0.2	22357
418.477	91.8217	91.1395	418.477	-91.8217	-91.1395				0.71602	12.0178		0.21	29724
419.442	91.7963	91.2613	419.442	-91.7963	-91.2613				0.71682	12.0829		0.22	37736
420.406	91.7601	91.3946	420.406	-91.7601	-91.3946				0.71762	12.1483		0.23	46462
421.37	91.7133	91.5109	421.37	-91.7133	-91.5109				0.71842	12.2139		0.24	54913
422.334	91.6625	91.5917	422.334	-91.6625	-91.5917				0.71922	12.2797		0.25	63065
423.298	91.6167	91.6306	423.298	-91.6167	-91.6306				0.72002	12.3458		0.26	68101
424.263	91.5834	91.6322	424.263	-91.5834	-91.6322				0.72082	12.412		0.27	69440
425.227	91.5723	91.6093	425.227	-91.5723	-91.6093				0.72162	12.4785		0.28	66822
426.191	91.5838	91.5826	426.191	-91.5838	-91.5826				0.72242	12.5453		0.29	61234
427.155	91.6161	91.5697	427.155	-91.6161	-91.5697				0.72322	12.6122		0.3	53932
428.12	91.6651	91.5807	428.12	-91.6651	-91.5807				0.72402	12.6794		0.31	43736
429.084	91.7268	91.6181	429.084	-91.7268	-91.6181				0.72482	12.7468		0.32	34223
430.048	91.7993	91.6786	430.048	-91.7993	-91.6786				0.72563	12.8144		0.33	25143
431.012	91.8784	91.7524	431.012	-91.8784	-91.7524				0.72643	12.8823		0.34	18734
431.977	91.963	91.8362	431.977	-91.963	-91.8362				0.72723	12.9503		0.35	13956
432.941	92.0488	91.9205	432.941	-92.0488	-91.9205				0.72803	13.0186		0.36	10948
433.905	92.1306	91.9929	433.905	-92.1306	-91.9929				0.72883	13.0871		0.37	9340
434.869	92.1989	92.0293	434.869	-92.1989	-92.0293				0.72963	13.1559		0.38	8434
435.834	92.2449	92.0226	435.834	-92.2449	-92.0226				0.73043	13.2248		0.39	8362
436.798	92.2646	91.9728	436.798	-92.2646	-91.9728				0.73123	13.294		0.4	8363
437.762	92.254	91.8775	437.762	-92.254	-91.8775				0.73203	13.3634		0.41	8737
438.726	92.2198	91.767	438.726	-92.2198	-91.767				0.73283	13.433		0.42	9943
439.69	92.1617	91.64	439.69	-92.1617	-91.64				0.73363	13.5028		0.43	12199
440.655	92.0866	91.4976	440.655	-92.0866	-91.4976				0.73443	13.5728		0.44	16225
441.619	92.0036	91.3647	441.619	-92.0036	-91.3647				0.73524	13.6431		0.45	22372
442.583	91.922	91.2678	442.583	-91.922	-91.2678				0.73604	13.7135		0.46	31584
443.547	91.8416	91.2045	443.547	-91.8416	-91.2045				0.73684	13.7842		0.47	44080
444.512	91.7722	91.1853	444.512	-91.7722	-91.1853				0.73764	13.8551		0.48	59380
445.476	91.7151	91.2099	445.476	-91.7151	-91.2099				0.73844	13.9262		0.49	75780
446.44	91.6706	91.2692	446.44	-91.6706	-91.2692				0.73924	13.9975		0.5	90291
447.404	91.6417	91.3464	447.404	-91.6417	-91.3464				0.74004	14.0691		0.51	101952
448.368	91.6277	91.4192	448.368	-91.6277	-91.4192				0.74084	14.1408		0.52	109239
449.333	91.628	91.4814	449.333	-91.628	-91.4814				0.74164	14.2127		0.53	110328
450.297	91.6411	91.5213	450.297	-91.6411	-91.5213				0.74244	14.2849		0.54	104245
451.261	91.6601	91.5324	451.261	-91.6601	-91.5324				0.74324	14.3573		0.55	91660
452.226	91.6802	91.5234	452.226	-91.6802	-91.5234				0.74404	14.4298		0.56	78363
453.19	91.6881	91.4692	453.19	-91.6881	-91.4692				0.74484	14.5026		0.57	64711
454.154	91.6804	91.3834	454.154	-91.6804	-91.3834				0.74565	14.5756		0.58	52223
455.118	91.6588	91.2999	455.118	-91.6588	-91.2999				0.74645	14.6488		0.59	42379
456.082	91.6271	91.239	456.082	-91.6271	-91.239				0.74725	14.7221		0.6	36355
457.047	91.5873	91.202	457.047	-91.5873	-91.202				0.74805	14.7957		0.61	34143
458.011	91.5517	91.2057	458.011	-91.5517	-91.2057				0.74885	14.8695		0.62	33105
458.975	91.5234	91.2469	458.975	-91.5234	-91.2469				0.74965	14.9435		0.63	32297
459.939	91.5102	91.3165	459.939	-91.5102	-91.3165				0.75045	15.0177		0.64	31734
460.904	91.5143	91.4057	460.904	-91.5143	-91.4057				0.75125	15.0921		0.65	30363
461.868	91.538	91.5038	461.868	-91.538	-91.5038				0.75205	15.1667		0.66	28277
462.832	91.5816	91.6039	462.832	-91.5816	-91.6039				0.75285	15.2414		0.67	24549
463.796	91.645	91.7053	463.796	-91.645	-91.7053				0.75365	15.3164		0.68	20333
464.76	91.723	91.8108	464.76	-91.723	-91.8108				0.75445	15.3916		0.69	16464
465.725	91.8085	91.9214	465.725	-91.8085	-91.9214				0.75526	15.4669		0.7	12867
466.689	91.895	92.0415	466.689	-91.895	-92.0415				0.75606	15.5425		0.71	9824
467.653	91.9742	92.1719	467.653	-91.9742	-92.1719				0.75686	15.6182		0.72	7380
468.617	92.0357	92.3171	468.617	-92.0357	-92.3171				0.75766	15.6942		0.73	5405
469.582	92.0839	92.4686	469.582	-92.0839	-92.4686				0.75846	15.7703		0.74	4284
470.546	92.12	92.6213	470.546	-92.12	-92.6213				0.75926	15.8466		0.75	3565
471.51	92.1461	92.7746	471.51	-92.1461	-92.7746				0.76006	15.9231		0.76	3097
472.474	92.1633	92.9245	472.474	-92.1633	-92.9245				0.76086	15.9998		0.77	2745
473.439	92.1714	93.0653	473.439	-92.1714	-93.0653				0.76166	16.0767		0.78	2574
474.403	92.1671	93.1904	474.403	-92.1671	-93.1904				0.76246	16.1537		0.79	2446
475.367	92.1507	93.2927	475.367	-92.1507	-93.2927				0.76326	16.2309		0.8	2437
476.331	92.1241	93.3712	476.331	-92.1241	-93.3712				0.76406	16.3083		0.81	2222
477.296	92.0916	93.4311	477.296	-92.0916	-93.4311				0.76486	16.3859		0.82	2208
478.26	92.0582	93.4807	478.26	-92.0582	-93.4807				0.76567	16.4637		0.83	2136
479.224	92.0261	93.5276	479.224	-92.0261	-93.5276				0.76647	16.5416		0.84	2160
480.188	92	93.5815	480.188	-92	-93.5815				0.76727	16.6198		0.85	2071
481.152	91.9799	93.6451	481.152	-91.9799	-93.6451				0.76807	16.6981		0.86	2047
482.117	91.9659	93.7175	482.117	-91.9659	-93.7175				0.76887	16.7765		0.87	2149
483.081	91.9656	93.7853	483.081	-91.9656	-93.7853				0.76967	16.8552		0.88	2169
484.045	91.9754	93.8443	484.045	-91.9754	-93.8443				0.77047	16.934		0.89	2330
485.009	91.9928	93.8918	485.009	-91.9928	-93.8918				0.77127	17.013		0.9	2446
485.974	92.0146	93.9227	485.974	-92.0146	-93.9227				0.77207	17.0921		0.91	2520
486.938	92.0369	93.9345	486.938	-92.0369	-93.9345				0.77287	17.1714		0.92	2616
487.902	92.0547	93.9267	487.902	-92.0547	-93.9267				0.77367	17.2509		0.93	2648
488.866	92.0623	93.9015	488.866	-92.0623	-93.9015				0.77447	17.3305		0.94	2625
489.831	92.0514	93.8583	489.831	-92.0514	-93.8583				0.77528	17.4103		0.95	2584
490.795	92.0241	93.8092	490.795	-92.0241	-93.8092				0.77608	17.4903		0.96	2524
491.759	91.9811	93.7606	491.759	-91.9811	-93.7606				0.77688	17.5704		0.97	2372
492.723	91.9219	93.7186	492.723	-91.9219	-93.7186				0.77768	17.6507		0.98	2137
493.688	91.8532	93.6892	493.688	-91.8532	-93.6892				0.77848	17.7312		0.99	2021
494.652	91.7817	93.6651	494.652	-91.7817	-93.6651				0.77928	17.8118		1	1902
495.616	91.712	93.6522	495.616	-91.712	-93.6522				0.78008	17.8925		1.01	1855
496.58	91.6445	93.6459	496.58	-91.6445	-93.6459				0.78088	17.9734		1.02	1833
497.544	91.5828	93.6342	497.544	-91.5828	-93.6342				0.78168	18.0545		1.03	1746
498.509	91.5311	93.6085	498.509	-91.5311	-93.6085				0.78248	18.1357		1.04	1746
499.473	91.4894	93.5615	499.473	-91.4894	-93.5615				0.78328	18.217		1.05	1657
500.437	91.4532	93.4884	500.437	-91.4532	-93.4884				0.78408	18.2985		1.06	1643
501.401	91.4211	93.3937	501.401	-91.4211	-93.3937				0.78488	18.3802		1.07	1589
502.366	91.389	93.2876	502.366	-91.389	-93.2876				0.78569	18.4619		1.08	1582
503.33	91.3561	93.1713	503.33	-91.3561	-93.1713				0.78649	18.5439		1.09	1523
504.294	91.3196	93.0574	504.294	-91.3196	-93.0574				0.78729	18.6259		1.1	1493
505.258	91.2827	92.9539	505.258	-91.2827	-92.9539				0.78809	18.7081		1.11	1484
506.223	91.24	92.8575	506.223	-91.24	-92.8575				0.78889	18.7905		1.12	1456
507.187	91.1897	92.7634	507.187	-91.1897	-92.7634				0.78969	18.8729		1.13	1494
508.151	91.1333	92.6734	508.151	-91.1333	-92.6734				0.79049	18.9556		1.14	1482
509.115	91.0692	92.5909	509.115	-91.0692	-92.5909				0.79129	19.0383		1.15	1446
510.079	90.9969	92.4982	510.079	-90.9969	-92.4982				0.79209	19.1212		1.16	1417
511.044	90.9217	92.4001	511.044	-90.9217	-92.4001				0.79289	19.2042		1.17	1394
512.008	90.847	92.2901	512.008	-90.847	-92.2901				0.79369	19.2873		1.18	1347
512.972	90.7717	92.1625	512.972	-90.7717	-92.1625				0.79449	19.3706		1.19	1344
513.936	90.6947	92.0155	513.936	-90.6947	-92.0155				0.7953	19.4539		1.2	1300
514.901	90.621	91.8542	514.901	-90.621	-91.8542				0.7961	19.5374		1.21	1377
515.865	90.5481	91.6814	515.865	-90.5481	-91.6814				0.7969	19.621		1.22	1336
516.829	90.4781	91.5002	516.829	-90.4781	-91.5002				0.7977	19.7048		1.23	1280
517.793	90.4086	91.318	517.793	-90.4086	-91.318				0.7985	19.7886		1.24	1358
518.758	90.3468	91.1396	518.758	-90.3468	-91.1396				0.7993	19.8726		1.25	1234
519.722	90.2834	90.9583	519.722	-90.2834	-90.9583				0.8001	19.9567		1.26	1223
520.686	90.2179	90.7689	520.686	-90.2179	-90.7689				0.8009	20.0409		1.27	1235
521.65	90.1509	90.5724	521.65	-90.1509	-90.5724				0.8017	20.1252		1.28	1266
522.615	90.0779	90.3581	522.615	-90.0779	-90.3581				0.8025	20.2096		1.29	1245
523.579	89.9971	90.1255	523.579	-89.9971	-90.1255				0.8033	20.2941		1.3	1140
524.543	89.9081	89.8907	524.543	-89.9081	-89.8907				0.8041	20.3787		1.31	1209
525.507	89.812	89.6517	525.507	-89.812	-89.6517				0.8049	20.4634		1.32	1220
526.471	89.7104	89.4162	526.471	-89.7104	-89.4162				0.80571	20.5482		1.33	1164
527.436	89.6053	89.1905	527.436	-89.6053	-89.1905				0.80651	20.6331		1.34	1141
528.4	89.4992	88.9792	528.4	-89.4992	-88.9792				0.80731	20.7182		1.35	1108
529.364	89.3914	88.7849	529.364	-89.3914	-88.7849				0.80811	20.8033		1.36	1097
530.328	89.2859	88.6122	530.328	-89.2859	-88.6122				0.80891	20.8885		1.37	1099
531.293	89.1891	88.4577	531.293	-89.1891	-88.4577				0.80971	20.9737		1.38	1089
532.257	89.0996	88.3207	532.257	-89.0996	-88.3207				0.81051	21.0591		1.39	1061
533.221	89.02	88.1966	533.221	-89.02	-88.1966				0.81131	21.1446		1.4	1073
534.185	88.9566	88.0803	534.185	-88.9566	-88.0803				0.81211	21.2301		1.41	1102
535.149	88.9104	87.9741	535.149	-88.9104	-87.9741				0.81291	21.3158		1.42	1032
536.114	88.8782	87.8756	536.114	-88.8782	-87.8756				0.81371	21.4015		1.43	1179
537.078	88.857	87.7836	537.078	-88.857	-87.7836				0.81451	21.4873		1.44	1048
538.042	88.8433	87.6982	538.042	-88.8433	-87.6982				0.81532	21.5731		1.45	1115
539.006	88.8332	87.6196	539.006	-88.8332	-87.6196				0.81612	21.6591		1.46	1082
539.971	88.8248	87.5502	539.971	-88.8248	-87.5502				0.81692	21.7451		1.47	1089
540.935	88.8119	87.4876	540.935	-88.8119	-87.4876				0.81772	21.8312		1.48	1095
541.899	88.7922	87.4325	541.899	-88.7922	-87.4325				0.81852	21.9173		1.49	1153
542.863	88.7639	87.3848	542.863	-88.7639	-87.3848				0.81932	22.0035		1.5	1136
543.828	88.7264	87.3442	543.828	-88.7264	-87.3442				0.82012	22.0898		1.51	1144
544.792	88.6802	87.3092	544.792	-88.6802	-87.3092				0.82092	22.1761		1.52	1022
545.756	88.6236	87.2805	545.756	-88.6236	-87.2805				0.82172	22.2626		1.53	975
546.72	88.5661	87.2592	546.72	-88.5661	-87.2592				0.82252	22.349		1.54	1024
547.685	88.5141	87.2484	547.685	-88.5141	-87.2484				0.82332	22.4355		1.55	1053
548.649	88.4718	87.2472	548.649	-88.4718	-87.2472				0.82412	22.5221		1.56	1019
549.613	88.4436	87.2544	549.613	-88.4436	-87.2544				0.82492	22.6087		1.57	967
550.577	88.4327	87.2675	550.577	-88.4327	-87.2675				0.82573	22.6954		1.58	938
551.542	88.4405	87.2836	551.542	-88.4405	-87.2836				0.82653	22.7821		1.59	987
552.506	88.4665	87.2999	552.506	-88.4665	-87.2999				0.82733	22.8689		1.6	946
553.47	88.5101	87.3169	553.47	-88.5101	-87.3169				0.82813	22.9557		1.61	918
554.434	88.5632	87.3304	554.434	-88.5632	-87.3304				0.82893	23.0425		1.62	869
555.398	88.623	87.3444	555.398	-88.623	-87.3444				0.82973	23.1294		1.63	949
556.363	88.6856	87.363	556.363	-88.6856	-87.363				0.83053	23.2163		1.64	893
557.327	88.748	87.3908	557.327	-88.748	-87.3908				0.83133	23.3033		1.65	916
558.291	88.8057	87.429	558.291	-88.8057	-87.429				0.83213	23.3903		1.66	889
559.255	88.8564	87.4778	559.255	-88.8564	-87.4778				0.83293	23.4773		1.67	942
560.22	88.8994	87.536	560.22	-88.8994	-87.536				0.83373	23.5643		1.68	889
561.184	88.9345	87.6003	561.184	-88.9345	-87.6003				0.83453	23.6514		1.69	904
562.148	88.9595	87.6645	562.148	-88.9595	-87.6645				0.83534	23.7385		1.7	829
563.112	88.9769	87.7266	563.112	-88.9769	-87.7266				0.83614	23.8255		1.71	885
564.077	88.9907	87.7871	564.077	-88.9907	-87.7871				0.83694	23.9127		1.72	867
565.041	89.0021	87.846	565.041	-89.0021	-87.846				0.83774	23.9998		1.73	875
566.005	89.0143	87.9055	566.005	-89.0143	-87.9055				0.83854	24.087		1.74	905
566.969	89.0299	87.9681	566.969	-89.0299	-87.9681				0.83934	24.1741		1.75	878
567.933	89.0494	88.0336	567.933	-89.0494	-88.0336				0.84014	24.2613		1.76	927
568.898	89.0761	88.1046	568.898	-89.0761	-88.1046				0.84094	24.3485		1.77	908
569.862	89.113	88.1825	569.862	-89.113	-88.1825				0.84334	24.61		1.78	838
570.826	89.162	88.2668	570.826	-89.162	-88.2668				0.84414	24.6972		1.79	873
571.79	89.2225	88.3543	571.79	-89.2225	-88.3543				0.84494	24.7844		1.8	807
572.755	89.2925	88.4411	572.755	-89.2925	-88.4411				0.84575	24.8715		1.81	842
573.719	89.3684	88.5227	573.719	-89.3684	-88.5227				0.84655	24.9587		1.82	794
574.683	89.4451	88.5955	574.683	-89.4451	-88.5955				0.84735	25.0458		1.83	820
575.647	89.5141	88.6546	575.647	-89.5141	-88.6546				0.84815	25.1329		1.84	823
576.612	89.5719	88.7025	576.612	-89.5719	-88.7025				0.84895	25.22		1.85	830
577.576	89.6149	88.7431	577.576	-89.6149	-88.7431				0.84975	25.3071		1.86	810
578.54	89.6392	88.7805	578.54	-89.6392	-88.7805				0.85055	25.3942		1.87	766
579.504	89.646	88.8212	579.504	-89.646	-88.8212				0.85135	25.4812		1.88	792
580.468	89.6377	88.8699	580.468	-89.6377	-88.8699				0.85215	25.5682		1.89	739
581.433	89.6178	88.9282	581.433	-89.6178	-88.9282				0.85295	25.6552		1.9	766
582.397	89.5906	88.9947	582.397	-89.5906	-88.9947				0.85375	25.7421		1.91	791
583.361	89.5611	89.0656	583.361	-89.5611	-89.0656				0.85455	25.829		1.92	787
584.325	89.5342	89.1353	584.325	-89.5342	-89.1353				0.85536	25.9159		1.93	726
585.29	89.5145	89.1988	585.29	-89.5145	-89.1988				0.85616	26.0027		1.94	716
586.254	89.5057	89.2522	586.254	-89.5057	-89.2522				0.85696	26.0895		1.95	787
587.218	89.5096	89.2941	587.218	-89.5096	-89.2941				0.85776	26.1763		1.96	717
588.182	89.5267	89.3249	588.182	-89.5267	-89.3249				0.85856	26.263		1.97	693
589.147	89.555	89.3467	589.147	-89.555	-89.3467				0.85936	26.3496		1.98	714
590.111	89.5916	89.3623	590.111	-89.5916	-89.3623				0.86016	26.4362		1.99	758
591.075	89.6322	89.3746	591.075	-89.6322	-89.3746				0.86096	26.5227		2	713
592.039	89.6728	89.3862	592.039	-89.6728	-89.3862				0.86176	26.6092		2.01	707
593.004	89.7093	89.3992	593.004	-89.7093	-89.3992				0.86256	26.6956		2.02	709
593.968	89.7386	89.4144	593.968	-89.7386	-89.4144				0.86336	26.7819		2.03	704
594.932	89.7581	89.432	594.932	-89.7581	-89.432				0.86416	26.8682		2.04	699
595.896	89.7656	89.4506	595.896	-89.7656	-89.4506				0.86496	26.9545		2.05	670
596.861	89.7601	89.4684	596.861	-89.7601	-89.4684				0.86577	27.0406		2.06	689
597.825	89.7415	89.4831	597.825	-89.7415	-89.4831				0.86657	27.1267		2.07	670
598.789	89.7113	89.4933	598.789	-89.7113	-89.4933				0.86737	27.2127		2.08	795
599.753	89.6724	89.4982	599.753	-89.6724	-89.4982				0.86817	27.2986		2.09	661
600.717	89.6292	89.4985	600.717	-89.6292	-89.4985				0.86897	27.3844		2.1	708
601.682	89.5869	89.4954	601.682	-89.5869	-89.4954				0.86977	27.4702		2.11	664
602.646	89.5507	89.4905	602.646	-89.5507	-89.4905				0.87057	27.5558		2.12	674
603.61	89.5249	89.4841	603.61	-89.5249	-89.4841				0.87137	27.6414		2.13	636
604.574	89.5121	89.4759	604.574	-89.5121	-89.4759				0.87217	27.7269		2.14	701
605.539	89.5123	89.4643	605.539	-89.5123	-89.4643				0.87297	27.8122		2.15	673
606.503	89.5237	89.4476	606.503	-89.5237	-89.4476				0.87377	27.8975		2.16	723
607.467	89.5423	89.4248	607.467	-89.5423	-89.4248				0.87457	27.9827		2.17	707
608.431	89.5634	89.3964	608.431	-89.5634	-89.3964				0.87538	28.0678		2.18	692
609.396	89.5817	89.3643	609.396	-89.5817	-89.3643				0.87618	28.1528		2.19	706
610.36	89.593	89.3317	610.36	-89.593	-89.3317				0.87698	28.2377		2.2	710
611.324	89.5941	89.3022	611.324	-89.5941	-89.3022				0.87778	28.3224		2.21	722
612.288	89.5839	89.2789	612.288	-89.5839	-89.2789				0.87858	28.4071		2.22	694
613.253	89.5635	89.264	613.253	-89.5635	-89.264				0.87938	28.4916		2.23	724
614.217	89.5357	89.2581	614.217	-89.5357	-89.2581				0.88018	28.576		2.24	762
615.181	89.505	89.2609	615.181	-89.505	-89.2609				0.88098	28.6603		2.25	792
616.145	89.4761	89.2714	616.145	-89.4761	-89.2714				0.88178	28.7445		2.26	753
617.109	89.4536	89.288	617.109	-89.4536	-89.288				0.88258	28.8285		2.27	770
618.074	89.4408	89.309	618.074	-89.4408	-89.309				0.88338	28.9124		2.28	778
619.038	89.4393	89.3326	619.038	-89.4393	-89.3326				0.88418	28.9962		2.29	690
620.002	89.4489	89.3569	620.002	-89.4489	-89.3569				0.88498	29.0799		2.3	757
620.966	89.468	89.3802	620.966	-89.468	-89.3802				0.88579	29.1634		2.31	721
621.931	89.4944	89.4012	621.931	-89.4944	-89.4012				0.88659	29.2467		2.32	718
622.895	89.526	89.4197	622.895	-89.526	-89.4197				0.88739	29.33		2.33	748
623.859	89.5612	89.4363	623.859	-89.5612	-89.4363				0.88819	29.413		2.34	673
624.823	89.5987	89.4524	624.823	-89.5987	-89.4524				0.88899	29.496		2.35	673
625.788	89.6374	89.4695	625.788	-89.6374	-89.4695				0.88979	29.5787		2.36	659
626.752	89.6757	89.4888	626.752	-89.6757	-89.4888				0.89059	29.6614		2.37	715
627.716	89.7115	89.5109	627.716	-89.7115	-89.5109				0.89139	29.7438		2.38	669
628.68	89.7418	89.5354	628.68	-89.7418	-89.5354				0.89219	29.8261		2.39	662
629.644	89.7634	89.5617	629.644	-89.7634	-89.5617				0.89299	29.9083		2.4	665
630.609	89.7736	89.589	630.609	-89.7736	-89.589				0.89379	29.9903		2.41	661
631.573	89.7705	89.6168	631.573	-89.7705	-89.6168				0.89459	30.0721		2.42	659
632.537	89.7538	89.6451	632.537	-89.7538	-89.6451				0.8954	30.1537		2.43	728
633.501	89.7247	89.6741	633.501	-89.7247	-89.6741				0.8962	30.2352		2.44	687
634.466	89.6856	89.7036	634.466	-89.6856	-89.7036				0.897	30.3165		2.45	734
635.43	89.6393	89.733	635.43	-89.6393	-89.733				0.8978	30.3976		2.46	776
636.394	89.5892	89.7612	636.394	-89.5892	-89.7612				0.8986	30.4786		2.47	857
637.358	89.5387	89.7868	637.358	-89.5387	-89.7868				0.8994	30.5593		2.48	980
638.323	89.4905	89.8087	638.323	-89.4905	-89.8087				0.9	30.6198		2.49	1113
639.287	89.4471	89.8266	639.287	-89.4471	-89.8266				0.9002	30.6399		2.5	1318
640.251	89.41	89.8406	640.251	-89.41	-89.8406				0.901	30.7203		2.51	1555
641.215	89.3799	89.8516	641.215	-89.3799	-89.8516				0.9018	30.8005		2.52	1725
642.179	89.3563	89.8604	642.179	-89.3563	-89.8604				0.9026	30.8804		2.53	1969
643.144	89.3378	89.8675	643.144	-89.3378	-89.8675				0.9034	30.9602		2.54	2142
644.108	89.3226	89.8727	644.108	-89.3226	-89.8727				0.9042	31.0399		2.55	2322
645.072	89.3086	89.8752	645.072	-89.3086	-89.8752				0.90501	31.1192		2.56	2615
646.036	89.2943	89.8741	646.036	-89.2943	-89.8741				0.90581	31.1984		2.57	2511
647.001	89.2783	89.8688	647.001	-89.2783	-89.8688				0.90661	31.2774		2.58	2591
647.965	89.2601	89.8589	647.965	-89.2601	-89.8589				0.90741	31.3562		2.59	2563
648.929	89.2393	89.8446	648.929	-89.2393	-89.8446				0.90821	31.4348		2.6	2491
649.893	89.2153	89.8257	649.893	-89.2153	-89.8257				0.90901	31.5131		2.61	2453
650.858	89.1878	89.8016	650.858	-89.1878	-89.8016				0.90981	31.5912		2.62	2174
651.822	89.157	89.771	651.822	-89.157	-89.771				0.91061	31.6691		2.63	2142
652.786	89.1236	89.7323	652.786	-89.1236	-89.7323				0.91141	31.7468		2.64	2022
653.75	89.0896	89.6842	653.75	-89.0896	-89.6842				0.91221	31.8242		2.65	1987
654.715	89.0586	89.6263	654.715	-89.0586	-89.6263				0.91301	31.9015		2.66	1777
655.679	89.0345	89.5593	655.679	-89.0345	-89.5593				0.91381	31.9784		2.67	1684
656.643	89.0216	89.4847	656.643	-89.0216	-89.4847				0.91461	32.0552		2.68	1651
657.607	89.0231	89.4046	657.607	-89.0231	-89.4046				0.91542	32.1317		2.69	1632
658.572	89.0404	89.3209	658.572	-89.0404	-89.3209				0.91622	32.208		2.7	1552
659.536	89.0715	89.2352	659.536	-89.0715	-89.2352				0.91702	32.284		2.71	1423
660.5	89.1106	89.1484	660.5	-89.1106	-89.1484				0.91782	32.3598		2.72	1342
661.464	89.1475	89.0607	661.464	-89.1475	-89.0607				0.91862	32.4354		2.73	1278
662.428	89.17	88.9722	662.428	-89.17	-88.9722				0.91942	32.5106		2.74	1107
663.393	89.168	88.8832	663.393	-89.168	-88.8832				0.92022	32.5857		2.75	1035
664.357	89.1363	88.7953	664.357	-89.1363	-88.7953				0.92102	32.6605		2.76	1010
665.321	89.076	88.7102	665.321	-89.076	-88.7102				0.92182	32.735		2.77	875
666.285	88.9932	88.6299	666.285	-88.9932	-88.6299				0.92262	32.8092		2.78	868
667.25	88.8967	88.5557	667.25	-88.8967	-88.5557				0.92342	32.8832		2.79	824
668.214	88.7965	88.4886	668.214	-88.7965	-88.4886				0.92422	32.957		2.8	817
669.178	88.7027	88.4296	669.178	-88.7027	-88.4296				0.92503	33.0304		2.81	779
670.142	88.6238	88.3796	670.142	-88.6238	-88.3796				0.92583	33.1036		2.82	812
671.106	88.5659	88.3394	671.106	-88.5659	-88.3394				0.92663	33.1765		2.83	741
672.071	88.5312	88.3089	672.071	-88.5312	-88.3089				0.92743	33.2491		2.84	721
673.035	88.5178	88.2872	673.035	-88.5178	-88.2872				0.92823	33.3215		2.85	709
673.999	88.5192	88.2721	673.999	-88.5192	-88.2721				0.92903	33.3936		2.86	677
674.963	88.5269	88.2607	674.963	-88.5269	-88.2607				0.92983	33.4654		2.87	633
675.928	88.5334	88.2505	675.928	-88.5334	-88.2505				0.93063	33.5369		2.88	659
676.892	88.5351	88.2406	676.892	-88.5351	-88.2406				0.93143	33.6081		2.89	629
677.856	88.5329	88.2322	677.856	-88.5329	-88.2322				0.93223	33.679		2.9	611
678.82	88.5297	88.2279	678.82	-88.5297	-88.2279				0.93303	33.7496		2.91	655
679.785	88.5283	88.2304	679.785	-88.5283	-88.2304				0.93383	33.8199		2.92	640
680.749	88.5295	88.2417	680.749	-88.5295	-88.2417				0.93463	33.8899		2.93	564
681.713	88.5319	88.2626	681.713	-88.5319	-88.2626				0.93544	33.9597		2.94	621
682.677	88.5319	88.2923	682.677	-88.5319	-88.2923				0.93624	34.0291		2.95	524
683.641	88.5244	88.3284	683.641	-88.5244	-88.3284				0.93704	34.0982		2.96	581
684.606	88.5042	88.3679	684.606	-88.5042	-88.3679				0.93784	34.1669		2.97	592
685.57	88.4666	88.4074	685.57	-88.4666	-88.4074				0.93864	34.2354		2.98	560
686.534	88.4087	88.4434	686.534	-88.4087	-88.4434				0.93944	34.3036		2.99	508
687.499	88.3295	88.4729	687.499	-88.3295	-88.4729				0.94024	34.3714		3	537
688.463	88.23	88.4927	688.463	-88.23	-88.4927				0.94104	34.439		3.01	563
689.427	88.1131	88.4993	689.427	-88.1131	-88.4993				0.94184	34.5062		3.02	546
690.391	87.9824	88.4891	690.391	-87.9824	-88.4891				0.94264	34.573		3.03	572
691.355	87.8426	88.4579	691.355	-87.8426	-88.4579				0.94344	34.6396		3.04	544
692.32	87.6984	88.4015	692.32	-87.6984	-88.4015				0.94424	34.7058		3.05	536
693.284	87.5542	88.3148	693.284	-87.5542	-88.3148				0.94505	34.7717		3.06	531
694.248	87.4141	88.1918	694.248	-87.4141	-88.1918				0.94585	34.8372		3.07	510
695.212	87.281	88.0245	695.212	-87.281	-88.0245				0.94665	34.9024		3.08	517
696.177	87.1562	87.8026	696.177	-87.1562	-87.8026				0.94745	34.9673		3.09	475
697.141	87.0396	87.5137	697.141	-87.0396	-87.5137				0.94825	35.0318		3.1	532
698.105	86.9291	87.1433	698.105	-86.9291	-87.1433				0.94905	35.096		3.11	479
699.069	86.8211	86.6767	699.069	-86.8211	-86.6767				0.94985	35.1598		3.12	489
700.034	86.7106	86.0998	700.034	-86.7106	-86.0998				0.95065	35.2233		3.13	467
700.998	86.5916	85.4016	700.998	-86.5916	-85.4016				0.95145	35.2864		3.14	524
701.962	86.4579	84.5754	701.962	-86.4579	-84.5754				0.95225	35.3492		3.15	496
702.926	86.304	83.6211	702.926	-86.304	-83.6211				0.95305	35.4116		3.16	498
703.89	86.1261	82.5463	703.89	-86.1261	-82.5463				0.95385	35.4737		3.17	527
704.855	85.9235	81.3669	704.855	-85.9235	-81.3669				0.95465	35.5354		3.18	495
705.819	85.699	80.1071	705.819	-85.699	-80.1071				0.95546	35.5967		3.19	499
706.783	85.4598	78.7982	706.783	-85.4598	-78.7982				0.95626	35.6576		3.2	467
707.747	85.2173	77.4769	707.747	-85.2173	-77.4769				0.95706	35.7182		3.21	481
708.712	84.986	76.1825	708.712	-84.986	-76.1825				0.95786	35.7785		3.22	501
709.676	84.7822	74.9549	709.676	-84.7822	-74.9549				0.95866	35.8383		3.23	501
710.64	84.6221	73.8314	710.64	-84.6221	-73.8314				0.95946	35.8978		3.24	525
711.604	84.5196	72.8448	711.604	-84.5196	-72.8448				0.96026	35.9569		3.25	473
712.568	84.4854	72.0213	712.568	-84.4854	-72.0213				0.96106	36.0156		3.26	463
713.533	84.5252	71.3787	713.533	-84.5252	-71.3787				0.96186	36.0739		3.27	490
714.497	84.64	70.9254	714.497	-84.64	-70.9254				0.96266	36.1319		3.28	475
715.461	84.8259	70.6613	715.461	-84.8259	-70.6613				0.96346	36.1894		3.29	462
716.426	85.0755	70.5779	716.426	-85.0755	-70.5779				0.96426	36.2466		3.3	479
717.39	85.3784	70.6598	717.39	-85.3784	-70.6598				0.96507	36.3034		3.31	467
718.354	85.7226	70.8866	718.354	-85.7226	-70.8866				0.96587	36.3597		3.32	506
719.318	86.0953	71.2346	719.318	-86.0953	-71.2346				0.96667	36.4157		3.33	450
720.282	86.4838	71.6784	720.282	-86.4838	-71.6784				0.96747	36.4713		3.34	446
721.247	86.8763	72.1937	721.247	-86.8763	-72.1937				0.96827	36.5265		3.35	463
722.211	87.2631	72.7584	722.211	-87.2631	-72.7584				0.96907	36.5813		3.36	445
723.175	87.6365	73.3555	723.175	-87.6365	-73.3555				0.96987	36.6356		3.37	476
724.139	87.9918	73.9741	724.139	-87.9918	-73.9741				0.97067	36.6896		3.38	485
725.104	88.3272	74.6092	725.104	-88.3272	-74.6092				0.97147	36.7432		3.39	458
726.068	88.6434	75.2614	726.068	-88.6434	-75.2614				0.97227	36.7963		3.4	484
727.032	88.9429	75.9345	727.032	-88.9429	-75.9345				0.97307	36.8491		3.41	449
727.996	89.2297	76.6338	727.996	-89.2297	-76.6338				0.97387	36.9014		3.42	430
728.961	89.5082	77.364	728.961	-89.5082	-77.364				0.97467	36.9533		3.43	452
729.925	89.7825	78.1276	729.925	-89.7825	-78.1276				0.97548	37.0048		3.44	413
730.889	90.0562	78.9252	730.889	-90.0562	-78.9252				0.97628	37.0559		3.45	421
731.853	90.3313	79.7545	731.853	-90.3313	-79.7545				0.97708	37.1065		3.46	469
732.817	90.6083	80.6107	732.817	-90.6083	-80.6107				0.97788	37.1567		3.47	444
733.782	90.8856	81.487	733.782	-90.8856	-81.487				0.97868	37.2065		3.48	453
734.746	91.1599	82.3738	734.746	-91.1599	-82.3738				0.97948	37.2559		3.49	478
735.71	91.4262	83.2601	735.71	-91.4262	-83.2601				0.98028	37.3048		3.5	447
736.674	91.6788	84.1333	736.674	-91.6788	-84.1333				0.98108	37.3533		3.51	438
737.639	91.9116	84.9805	737.639	-91.9116	-84.9805				0.98188	37.4014		3.52	439
738.603	92.1194	85.7888	738.603	-92.1194	-85.7888				0.98268	37.449		3.53	462
739.567	92.2979	86.5466	739.567	-92.2979	-86.5466				0.98348	37.4962		3.54	437
740.531	92.4443	87.243	740.531	-92.4443	-87.243				0.98428	37.543		3.55	390
741.495	92.557	87.8683	741.495	-92.557	-87.8683				0.98509	37.5893		3.56	408
742.46	92.6354	88.4139	742.46	-92.6354	-88.4139				0.98589	37.6352		3.57	381
743.424	92.68	88.8717	743.424	-92.68	-88.8717				0.98669	37.6806		3.58	424
744.388	92.6916	89.2345	744.388	-92.6916	-89.2345				0.98749	37.7255		3.59	441
745.352	92.6718	89.4962	745.352	-92.6718	-89.4962				0.98829	37.7701		3.6	439
746.317	92.6222	89.6516	746.317	-92.6222	-89.6516				0.98909	37.8141		3.61	427
747.281	92.5443	89.6967	747.281	-92.5443	-89.6967				0.98989	37.8578		3.62	420
748.245	92.4387	89.6284	748.245	-92.4387	-89.6284				0.99069	37.9009		3.63	419
749.209	92.3048	89.4445	749.209	-92.3048	-89.4445				0.99149	37.9436		3.64	462
750.174	92.14	89.1435	750.174	-92.14	-89.1435				0.99229	37.9859		3.65	435
751.138	91.9394	88.7246	751.138	-91.9394	-88.7246				0.99309	38.0277		3.66	431
752.102	91.6958	88.1885	752.102	-91.6958	-88.1885				0.99389	38.069		3.67	453
753.066	91.3999	87.5372	753.066	-91.3999	-87.5372				0.99469	38.1099		3.68	456
754.031	91.0418	86.7752	754.031	-91.0418	-86.7752				0.9955	38.1503		3.69	461
754.995	90.6122	85.9097	754.995	-90.6122	-85.9097				0.9963	38.1902		3.7	408
755.959	90.105	84.9508	755.959	-90.105	-84.9508				0.9971	38.2297		3.71	452
756.923	89.5203	83.9129	756.923	-89.5203	-83.9129				0.9979	38.2687		3.72	446
757.888	88.8664	82.8144	757.888	-88.8664	-82.8144				0.9987	38.3072		3.73	456
758.852	88.1622	81.6782	758.852	-88.1622	-81.6782				0.9995	38.3452		3.74	449
759.816	87.4372	80.5319	759.816	-87.4372	-80.5319				1.0003	38.3828		3.75	458
760.78	86.7298	79.4077	760.78	-86.7298	-79.4077				1.0011	38.4199		3.76	455
761.744	86.0844	78.3409	761.744	-86.0844	-78.3409				1.0019	38.4566		3.77	408
762.709	85.546	77.3693	762.709	-85.546	-77.3693				1.0027	38.4927		3.78	406
763.673	85.1555	76.5312	763.673	-85.1555	-76.5312				1.0035	38.5284		3.79	444
764.637	84.945	75.8626	764.637	-84.945	-75.8626				1.0043	38.5635		3.8	441
765.601	84.9333	75.395	765.601	-84.9333	-75.395				1.00511	38.5983		3.81	407
766.566	85.1245	75.1523	766.566	-85.1245	-75.1523				1.00591	38.6325		3.82	412
767.53	85.5069	75.1494	767.53	-85.5069	-75.1494				1.00671	38.6662		3.83	423
768.494	86.0548	75.3901	768.494	-86.0548	-75.3901				1.00751	38.6995		3.84	385
769.458	86.7319	75.8676	769.458	-86.7319	-75.8676				1.00831	38.7322		3.85	434
770.423	87.4956	76.5647	770.423	-87.4956	-76.5647				1.00911	38.7645		3.86	405
771.387	88.3021	77.4551	771.387	-88.3021	-77.4551				1.00991	38.7963		3.87	369
772.351	89.1107	78.505	772.351	-89.1107	-78.505				1.01071	38.8276		3.88	404
773.315	89.8873	79.6758	773.315	-89.8873	-79.6758				1.01151	38.8584		3.89	413
774.279	90.6066	80.9257	774.279	-90.6066	-80.9257				1.01231	38.8886		3.9	383
775.244	91.2527	82.2135	775.244	-91.2527	-82.2135				1.01311	38.9185		3.91	402
776.208	91.818	83.5006	776.208	-91.818	-83.5006				1.01391	38.9478		3.92	405
777.172	92.3025	84.7543	777.172	-92.3025	-84.7543				1.01471	38.9766		3.93	417
778.136	92.7112	85.9488	778.136	-92.7112	-85.9488				1.01552	39.0049		3.94	414
779.101	93.0521	87.0658	779.101	-93.0521	-87.0658				1.01632	39.0327		3.95	383
780.065	93.3349	88.0944	780.065	-93.3349	-88.0944				1.01712	39.06		3.96	406
781.029	93.5691	89.0292	781.029	-93.5691	-89.0292				1.01792	39.0868		3.97	434
781.993	93.7641	89.8694	781.993	-93.7641	-89.8694				1.01872	39.1131		3.98	439
782.958	93.928	90.6174	782.958	-93.928	-90.6174				1.01952	39.1389		3.99	418
783.922	94.0686	91.2777	783.922	-94.0686	-91.2777				1.02032	39.1642		4	409
784.886	94.1928	91.8563	784.886	-94.1928	-91.8563				1.02112	39.189		4.01	399
785.85	94.3066	92.3602	785.85	-94.3066	-92.3602				1.02192	39.2132		4.02	440
786.814	94.4151	92.7966	786.814	-94.4151	-92.7966				1.02272	39.237		4.03	464
787.779	94.5221	93.1721	787.779	-94.5221	-93.1721				1.02352	39.2602		4.04	396
788.743	94.6296	93.4929	788.743	-94.6296	-93.4929				1.02432	39.283		4.05	426
789.707	94.738	93.7639	789.707	-94.738	-93.7639				1.02513	39.3052		4.06	446
790.671	94.8464	93.9895	790.671	-94.8464	-93.9895				1.02593	39.3269		4.07	508
791.636	94.9527	94.1737	791.636	-94.9527	-94.1737				1.02673	39.3481		4.08	506
792.6	95.0545	94.3208	792.6	-95.0545	-94.3208				1.02753	39.3688		4.09	507
793.564	95.1493	94.4353	793.564	-95.1493	-94.4353				1.02833	39.389		4.1	566
794.528	95.2349	94.5223	794.528	-95.2349	-94.5223				1.02913	39.4087		4.11	623
795.493	95.3096	94.5871	795.493	-95.3096	-94.5871				1.02993	39.4278		4.12	651
796.457	95.3722	94.6345	796.457	-95.3722	-94.6345				1.03073	39.4464		4.13	638
797.421	95.4221	94.6691	797.421	-95.4221	-94.6691				1.03153	39.4646		4.14	659
798.385	95.4595	94.6943	798.385	-95.4595	-94.6943				1.03233	39.4821		4.15	634
799.35	95.4856	94.713	799.35	-95.4856	-94.713				1.03313	39.4992		4.16	644
800.314	95.5024	94.7274	800.314	-95.5024	-94.7274				1.03393	39.5157		4.17	669
801.278	95.5127	94.7394	801.278	-95.5127	-94.7394				1.03473	39.5318		4.18	650
802.242	95.5201	94.7508	802.242	-95.5201	-94.7508				1.03554	39.5473		4.19	589
803.207	95.5279	94.763	803.207	-95.5279	-94.763				1.03634	39.5622		4.2	618
804.171	95.5392	94.7772	804.171	-95.5392	-94.7772				1.03714	39.5767		4.21	584
805.135	95.5565	94.7943	805.135	-95.5565	-94.7943				1.03794	39.5906		4.22	522
806.099	95.5815	94.815	806.099	-95.5815	-94.815				1.03874	39.6041		4.23	495
807.063	95.6149	94.8402	807.063	-95.6149	-94.8402				1.03954	39.6169		4.24	473
808.028	95.657	94.8711	808.028	-95.657	-94.8711				1.04034	39.6293		4.25	464
808.992	95.7073	94.9093	808.992	-95.7073	-94.9093				1.04114	39.6411		4.26	445
809.956	95.7649	94.9565	809.956	-95.7649	-94.9565				1.04194	39.6524		4.27	440
810.92	95.828	95.0144	810.92	-95.828	-95.0144				1.04274	39.6632		4.28	396
811.885	95.8943	95.084	811.885	-95.8943	-95.084				1.04354	39.6735		4.29	401
812.849	95.9609	95.1654	812.849	-95.9609	-95.1654				1.04434	39.6832		4.3	399
813.813	96.025	95.258	813.813	-96.025	-95.258				1.04515	39.6924		4.31	359
814.777	96.0845	95.3603	814.777	-96.0845	-95.3603				1.04595	39.701		4.32	407
815.742	96.1376	95.4707	815.742	-96.1376	-95.4707				1.04675	39.7092		4.33	398
816.706	96.1841	95.5875	816.706	-96.1841	-95.5875				1.04755	39.7168		4.34	399
817.67	96.2243	95.7095	817.67	-96.2243	-95.7095				1.04835	39.7239		4.35	402
818.634	96.2595	95.8353	818.634	-96.2595	-95.8353				1.04915	39.7304		4.36	412
819.598	96.2913	95.9635	819.598	-96.2913	-95.9635				1.04995	39.7364		4.37	423
820.563	96.3214	96.0926	820.563	-96.3214	-96.0926				1.05075	39.7419		4.38	446
821.527	96.3516	96.2211	821.527	-96.3516	-96.2211				1.05155	39.7469		4.39	381
822.491	96.3835	96.3473	822.491	-96.3835	-96.3473				1.05235	39.7513		4.4	380
823.455	96.4189	96.4702	823.455	-96.4189	-96.4702				1.05315	39.7552		4.41	392
824.42	96.4592	96.5894	824.42	-96.4592	-96.5894				1.05395	39.7586		4.42	390
825.384	96.5058	96.7045	825.384	-96.5058	-96.7045				1.05475	39.7614		4.43	427
826.348	96.5588	96.8157	826.348	-96.5588	-96.8157				1.05556	39.7637		4.44	384
827.312	96.6179	96.9229	827.312	-96.6179	-96.9229				1.05636	39.7655		4.45	395
828.277	96.6816	97.0257	828.277	-96.6816	-97.0257				1.05716	39.7667		4.46	430
829.241	96.7475	97.1235	829.241	-96.7475	-97.1235				1.05796	39.7674		4.47	451
830.205	96.8131	97.2157	830.205	-96.8131	-97.2157				1.05876	39.7676		4.48	452
831.169	96.8758	97.302	831.169	-96.8758	-97.302				1.05956	39.7672		4.49	443
832.134	96.9333	97.3826	832.134	-96.9333	-97.3826				1.06036	39.7663		4.5	417
833.098	96.984	97.4581	833.098	-96.984	-97.4581				1.06116	39.7649		4.51	454
834.062	97.0268	97.5294	834.062	-97.0268	-97.5294				1.06196	39.763		4.52	431
835.026	97.0613	97.5969	835.026	-97.0613	-97.5969				1.06276	39.7605		4.53	398
835.99	97.0876	97.6612	835.99	-97.0876	-97.6612				1.06356	39.7575		4.54	375
836.955	97.1065	97.7219	836.955	-97.1065	-97.7219				1.06436	39.7539		4.55	457
837.919	97.1195	97.7789	837.919	-97.1195	-97.7789				1.06517	39.7499		4.56	426
838.883	97.1288	97.8321	838.883	-97.1288	-97.8321				1.06597	39.7452		4.57	377
839.847	97.1371	97.8816	839.847	-97.1371	-97.8816				1.06677	39.7401		4.58	424
840.812	97.147	97.9279	840.812	-97.147	-97.9279				1.06757	39.7344		4.59	405
841.776	97.1608	97.9714	841.776	-97.1608	-97.9714				1.06837	39.7282		4.6	421
842.74	97.1801	98.0125	842.74	-97.1801	-98.0125				1.06917	39.7215		4.61	389
843.704	97.2054	98.0513	843.704	-97.2054	-98.0513				1.06997	39.7142		4.62	380
844.669	97.2363	98.0875	844.669	-97.2363	-98.0875				1.07077	39.7065		4.63	429
845.633	97.2719	98.1207	845.633	-97.2719	-98.1207				1.07157	39.6981		4.64	367
846.597	97.3112	98.1508	846.597	-97.3112	-98.1508				1.07237	39.6893		4.65	345
847.561	97.3529	98.178	847.561	-97.3529	-98.178				1.07317	39.6799		4.66	411
848.525	97.3957	98.2029	848.525	-97.3957	-98.2029				1.07397	39.67		4.67	389
849.49	97.4383	98.2258	849.49	-97.4383	-98.2258				1.07477	39.6596		4.68	396
850.454	97.4793	98.247	850.454	-97.4793	-98.247				1.07558	39.6486		4.69	400
851.418	97.5173	98.2664	851.418	-97.5173	-98.2664				1.07638	39.6371		4.7	436
852.382	97.5509	98.2836	852.382	-97.5509	-98.2836				1.07718	39.6251		4.71	374
853.347	97.5793	98.2983	853.347	-97.5793	-98.2983				1.07798	39.6126		4.72	421
854.311	97.6023	98.3103	854.311	-97.6023	-98.3103				1.07878	39.5995		4.73	419
855.275	97.6204	98.3202	855.275	-97.6204	-98.3202				1.07958	39.5859		4.74	423
856.239	97.6347	98.3288	856.239	-97.6347	-98.3288				1.08038	39.5718		4.75	386
857.204	97.6468	98.3373	857.204	-97.6468	-98.3373				1.08118	39.5572		4.76	396
858.168	97.6579	98.3465	858.168	-97.6579	-98.3465				1.08198	39.542		4.77	419
859.132	97.6693	98.3569	859.132	-97.6693	-98.3569				1.08278	39.5264		4.78	407
860.096	97.682	98.3685	860.096	-97.682	-98.3685				1.08358	39.5102		4.79	387
861.061	97.6969	98.3812	861.061	-97.6969	-98.3812				1.08438	39.4934		4.8	336
862.025	97.7148	98.3949	862.025	-97.7148	-98.3949				1.08519	39.4762		4.81	408
862.989	97.7365	98.4099	862.989	-97.7365	-98.4099				1.08599	39.4584		4.82	365
863.953	97.7624	98.4266	863.953	-97.7624	-98.4266				1.08679	39.4401		4.83	404
864.918	97.7927	98.4455	864.918	-97.7927	-98.4455				1.08759	39.4213		4.84	403
865.882	97.8268	98.467	865.882	-97.8268	-98.467				1.08839	39.402		4.85	338
866.846	97.8636	98.4911	866.846	-97.8636	-98.4911				1.08919	39.3822		4.86	396
867.81	97.9014	98.5174	867.81	-97.9014	-98.5174				1.08999	39.3618		4.87	378
868.774	97.9388	98.5453	868.774	-97.9388	-98.5453				1.09079	39.341		4.88	398
869.739	97.9744	98.5743	869.739	-97.9744	-98.5743				1.09159	39.3196		4.89	371
870.703	98.0075	98.6041	870.703	-98.0075	-98.6041				1.09239	39.2977		4.9	411
871.667	98.0376	98.6342	871.667	-98.0376	-98.6342				1.09319	39.2753		4.91	403
872.631	98.0647	98.6644	872.631	-98.0647	-98.6644				1.09399	39.2524		4.92	357
873.596	98.0889	98.694	873.596	-98.0889	-98.694				1.09479	39.2289		4.93	400
874.56	98.1105	98.7222	874.56	-98.1105	-98.7222				1.0956	39.205		4.94	406
875.524	98.1299	98.7481	875.524	-98.1299	-98.7481				1.0964	39.1805		4.95	391
876.488	98.1477	98.7711	876.488	-98.1477	-98.7711				1.0972	39.1556		4.96	381
877.452	98.1651	98.7915	877.452	-98.1651	-98.7915				1.098	39.1301		4.97	390
878.417	98.1834	98.81	878.417	-98.1834	-98.81				1.0988	39.1042		4.98	385
879.381	98.204	98.8279	879.381	-98.204	-98.8279				1.0996	39.0777		4.99	403
880.345	98.2278	98.8465	880.345	-98.2278	-98.8465				1.1	39.0643		5	413
881.309	98.2553	98.8671	881.309	-98.2553	-98.8671				1.1004	39.0507		5.01	381
882.274	98.2864	98.8897	882.274	-98.2864	-98.8897				1.1012	39.0232		5.02	395
883.238	98.3203	98.914	883.238	-98.3203	-98.914				1.102	38.9953		5.03	403
884.202	98.3561	98.9391	884.202	-98.3561	-98.9391				1.1028	38.9668		5.04	402
885.166	98.393	98.964	885.166	-98.393	-98.964				1.1036	38.9378		5.05	416
886.131	98.4303	98.9878	886.131	-98.4303	-98.9878				1.1044	38.9083		5.06	387
887.095	98.4677	99.0099	887.095	-98.4677	-99.0099				1.10521	38.8784		5.07	371
888.059	98.5048	99.0303	888.059	-98.5048	-99.0303				1.10601	38.8479		5.08	386
889.023	98.5411	99.0491	889.023	-98.5411	-99.0491				1.10681	38.8169		5.09	392
889.987	98.576	99.0665	889.987	-98.576	-99.0665				1.10761	38.7855		5.1	410
890.952	98.609	99.0826	890.952	-98.609	-99.0826				1.10841	38.7535		5.11	374
891.916	98.6397	99.098	891.916	-98.6397	-99.098				1.10921	38.7211		5.12	363
892.88	98.6679	99.1132	892.88	-98.6679	-99.1132				1.11001	38.6882		5.13	434
893.845	98.6942	99.129	893.845	-98.6942	-99.129				1.11081	38.6547		5.14	403
894.809	98.7189	99.1459	894.809	-98.7189	-99.1459				1.11161	38.6208		5.15	391
895.773	98.7428	99.1639	895.773	-98.7428	-99.1639				1.11241	38.5865		5.16	367
896.737	98.766	99.1823	896.737	-98.766	-99.1823				1.11321	38.5516		5.17	399
897.701	98.7886	99.2001	897.701	-98.7886	-99.2001				1.11401	38.5162		5.18	361
898.666	98.8107	99.2155	898.666	-98.8107	-99.2155				1.11481	38.4804		5.19	420
899.63	98.8321	99.2271	899.63	-98.8321	-99.2271				1.11562	38.4441		5.2	365
900.594	98.8531	99.2338	900.594	-98.8531	-99.2338				1.11642	38.4073		5.21	348
901.558	98.8743	99.2354	901.558	-98.8743	-99.2354				1.11722	38.37		5.22	369
902.523	98.8963	99.2322	902.523	-98.8963	-99.2322				1.11802	38.3323		5.23	360
903.487	98.9197	99.225	903.487	-98.9197	-99.225				1.11882	38.2941		5.24	352
904.451	98.9447	99.2142	904.451	-98.9447	-99.2142				1.11962	38.2554		5.25	368
905.415	98.9712	99.2	905.415	-98.9712	-99.2				1.12042	38.2162		5.26	350
906.38	98.9988	99.182	906.38	-98.9988	-99.182				1.12122	38.1766		5.27	405
907.344	99.0271	99.1593	907.344	-99.0271	-99.1593				1.12202	38.1365		5.28	389
908.308	99.0556	99.1313	908.308	-99.0556	-99.1313				1.12282	38.096		5.29	360
909.272	99.084	99.0972	909.272	-99.084	-99.0972				1.12362	38.0549		5.3	422
910.236	99.1119	99.0563	910.236	-99.1119	-99.0563				1.12442	38.0134		5.31	374
911.201	99.1388	99.008	911.201	-99.1388	-99.008				1.12523	37.9715		5.32	372
912.165	99.1639	98.9519	912.165	-99.1639	-98.9519				1.12603	37.9291		5.33	390
913.129	99.1861	98.8871	913.129	-99.1861	-98.8871				1.12683	37.8862		5.34	405
914.093	99.2043	98.8131	914.093	-99.2043	-98.8131				1.12763	37.8429		5.35	376
915.058	99.2173	98.7295	915.058	-99.2173	-98.7295				1.12843	37.7991		5.36	388
916.022	99.2247	98.6363	916.022	-99.2247	-98.6363				1.12923	37.7549		5.37	412
916.986	99.2261	98.5341	916.986	-99.2261	-98.5341				1.13003	37.7102		5.38	392
917.95	99.2218	98.4237	917.95	-99.2218	-98.4237				1.13083	37.6651		5.39	356
918.915	99.2117	98.3063	918.915	-99.2117	-98.3063				1.13163	37.6195		5.4	419
919.879	99.196	98.1828	919.879	-99.196	-98.1828				1.13243	37.5735		5.41	391
920.843	99.1745	98.0541	920.843	-99.1745	-98.0541				1.13323	37.5271		5.42	367
921.807	99.147	97.921	921.807	-99.147	-97.921				1.13403	37.4802		5.43	394
922.771	99.1136	97.7845	922.771	-99.1136	-97.7845				1.13483	37.4328		5.44	376
923.736	99.0749	97.6463	923.736	-99.0749	-97.6463				1.13564	37.385		5.45	397
924.7	99.032	97.5086	924.7	-99.032	-97.5086				1.13644	37.3368		5.46	406
925.664	98.9864	97.3742	925.664	-98.9864	-97.3742				1.13724	37.2882		5.47	407
926.628	98.9399	97.246	926.628	-98.9399	-97.246				1.13804	37.2391		5.48	374
927.593	98.8943	97.1272	927.593	-98.8943	-97.1272				1.13884	37.1896		5.49	430
928.557	98.8511	97.0205	928.557	-98.8511	-97.0205				1.13964	37.1396		5.5	400
929.521	98.8115	96.9279	929.521	-98.8115	-96.9279				1.14044	37.0893		5.51	405
930.485	98.7765	96.8514	930.485	-98.7765	-96.8514				1.14124	37.0385		5.52	427
931.45	98.747	96.7925	931.45	-98.747	-96.7925				1.14204	36.9873		5.53	457
932.414	98.7233	96.7522	932.414	-98.7233	-96.7522				1.14284	36.9356		5.54	414
933.378	98.7058	96.7316	933.378	-98.7058	-96.7316				1.14364	36.8836		5.55	392
934.342	98.694	96.731	934.342	-98.694	-96.731				1.14444	36.8311		5.56	426
935.307	98.6873	96.7501	935.307	-98.6873	-96.7501				1.14525	36.7782		5.57	413
936.271	98.6848	96.788	936.271	-98.6848	-96.788				1.14605	36.7249		5.58	463
937.235	98.6856	96.8431	937.235	-98.6856	-96.8431				1.14685	36.6712		5.59	464
938.199	98.6891	96.9136	938.199	-98.6891	-96.9136				1.14765	36.6171		5.6	475
939.163	98.6954	96.9976	939.163	-98.6954	-96.9976				1.14845	36.5626		5.61	514
940.128	98.7051	97.0933	940.128	-98.7051	-97.0933				1.14925	36.5077		5.62	469
941.092	98.7193	97.1992	941.092	-98.7193	-97.1992				1.15005	36.4524		5.63	514
942.056	98.7389	97.3135	942.056	-98.7389	-97.3135				1.15085	36.3966		5.64	501
943.02	98.7649	97.4344	943.02	-98.7649	-97.4344				1.15165	36.3405		5.65	566
943.985	98.7976	97.5598	943.985	-98.7976	-97.5598				1.15245	36.284		5.66	526
944.949	98.8369	97.6876	944.949	-98.8369	-97.6876				1.15325	36.2271		5.67	574
945.913	98.8823	97.8157	945.913	-98.8823	-97.8157				1.15405	36.1698		5.68	688
946.877	98.933	97.9428	946.877	-98.933	-97.9428				1.15485	36.1121		5.69	703
947.842	98.9882	98.0676	947.842	-98.9882	-98.0676				1.15566	36.054		5.7	831
948.806	99.0466	98.1898	948.806	-99.0466	-98.1898				1.15646	35.9956		5.71	1072
949.77	99.1068	98.3091	949.77	-99.1068	-98.3091				1.15726	35.9367		5.72	1250
950.734	99.1671	98.4251	950.734	-99.1671	-98.4251				1.15806	35.8775		5.73	1573
951.698	99.2254	98.5374	951.698	-99.2254	-98.5374				1.15886	35.8179		5.74	2264
952.663	99.2797	98.6452	952.663	-99.2797	-98.6452				1.15966	35.7579		5.75	3051
953.627	99.3285	98.7481	953.627	-99.3285	-98.7481				1.16046	35.6976		5.76	4161
954.591	99.3707	98.8457	954.591	-99.3707	-98.8457				1.16126	35.6369		5.77	5621
955.555	99.406	98.9381	955.555	-99.406	-98.9381				1.16206	35.5758		5.78	7841
956.52	99.435	99.0257	956.52	-99.435	-99.0257				1.16286	35.5143		5.79	10226
957.484	99.4586	99.1091	957.484	-99.4586	-99.1091				1.16366	35.4525		5.8	13187
958.448	99.478	99.1884	958.448	-99.478	-99.1884				1.16446	35.3903		5.81	16892
959.412	99.4947	99.2636	959.412	-99.4947	-99.2636				1.16527	35.3278		5.82	21447
960.377	99.5101	99.3342	960.377	-99.5101	-99.3342				1.16607	35.2649		5.83	26646
961.341	99.526	99.3998	961.341	-99.526	-99.3998				1.16687	35.2017		5.84	31675
962.305	99.5439	99.46	962.305	-99.5439	-99.46				1.16767	35.1381		5.85	37181
963.269	99.5653	99.515	963.269	-99.5653	-99.515				1.16847	35.0741		5.86	41910
964.234	99.5912	99.5651	964.234	-99.5912	-99.5651				1.16927	35.0098		5.87	47002
965.198	99.622	99.611	965.198	-99.622	-99.611				1.17007	34.9452		5.88	51457
966.162	99.6572	99.6534	966.162	-99.6572	-99.6534				1.17087	34.8802		5.89	53611
967.126	99.6954	99.6927	967.126	-99.6954	-99.6927				1.17167	34.8149		5.9	55034
968.091	99.7346	99.7289	968.091	-99.7346	-99.7289				1.17247	34.7492		5.91	55573
969.055	99.7723	99.762	969.055	-99.7723	-99.762				1.17327	34.6832		5.92	54784
970.019	99.8064	99.7919	970.019	-99.8064	-99.7919				1.17407	34.6169		5.93	51756
970.983	99.8347	99.8185	970.983	-99.8347	-99.8185				1.17487	34.5502		5.94	47499
971.947	99.8559	99.8416	971.947	-99.8559	-99.8416				1.17568	34.4832		5.95	43633
972.912	99.8689	99.8611	972.912	-99.8689	-99.8611				1.17648	34.4159		5.96	39043
973.876	99.8734	99.8767	973.876	-99.8734	-99.8767				1.17728	34.3483		5.97	33796
974.84	99.8695	99.8878	974.84	-99.8695	-99.8878				1.17808	34.2803		5.98	27917
975.804	99.858	99.8937	975.804	-99.858	-99.8937				1.17888	34.2121		5.99	23117
976.769	99.8405	99.8941	976.769	-99.8405	-99.8941				1.17968	34.1435		6	18965
977.733	99.8194	99.8888	977.733	-99.8194	-99.8888				1.18048	34.0746		6.01	14735
978.697	99.7976	99.8779	978.697	-99.7976	-99.8779				1.18128	34.0054		6.02	11458
979.661	99.7781	99.8621	979.661	-99.7781	-99.8621				1.18208	33.9359		6.03	8354
980.625	99.7636	99.8419	980.625	-99.7636	-99.8419				1.18288	33.8661		6.04	6197
981.59	99.7561	99.8181	981.59	-99.7561	-99.8181				1.18368	33.7959		6.05	4661
982.554	99.7567	99.7911	982.554	-99.7567	-99.7911				1.18448	33.7255		6.06	3376
983.518	99.7654	99.7616	983.518	-99.7654	-99.7616				1.18529	33.6548		6.07	2521
984.482	99.7813	99.7304	984.482	-99.7813	-99.7304				1.18609	33.5838		6.08	1877
985.447	99.8031	99.6987	985.447	-99.8031	-99.6987				1.18689	33.5125		6.09	1433
986.411	99.8288	99.668	986.411	-99.8288	-99.668				1.18769	33.4409		6.1	1169
987.375	99.8562	99.6401	987.375	-99.8562	-99.6401				1.18849	33.369		6.11	1024
988.339	99.8829	99.6163	988.339	-99.8829	-99.6163				1.18929	33.2968		6.12	902
989.304	99.9065	99.5973	989.304	-99.9065	-99.5973				1.19009	33.2244		6.13	813
990.268	99.9244	99.5829	990.268	-99.9244	-99.5829				1.19089	33.1516		6.14	759
991.232	99.9347	99.572	991.232	-99.9347	-99.572				1.19169	33.0786		6.15	742
992.196	99.9361	99.5631	992.196	-99.9361	-99.5631				1.19249	33.0054		6.16	727
993.16	99.9283	99.5546	993.16	-99.9283	-99.5546				1.19329	32.9318		6.17	784
994.125	99.9119	99.5448	994.125	-99.9119	-99.5448				1.19409	32.858		6.18	684
995.089	99.8888	99.5329	995.089	-99.8888	-99.5329				1.19489	32.7839		6.19	709
996.053	99.8611	99.5184	996.053	-99.8611	-99.5184				1.1957	32.7096		6.2	672
997.018	99.8317	99.5013	997.018	-99.8317	-99.5013				1.1965	32.635		6.21	655
997.982	99.8033	99.4819	997.982	-99.8033	-99.4819				1.1973	32.5601		6.22	673
998.946	99.7785	99.4607	998.946	-99.7785	-99.4607				1.1981	32.485		6.23	629
999.91	99.7597	99.4387	999.91	-99.7597	-99.4387				1.1989	32.4096		6.24	665
1000.87	99.7489	99.4168	1000.87	-99.7489	-99.4168				1.1997	32.334		6.25	654
1001.84	99.7474	99.3961	1001.84	-99.7474	-99.3961				1.2005	32.2581		6.26	623
1002.8	99.7554	99.3773	1002.8	-99.7554	-99.3773				1.2013	32.182		6.27	650
1003.77	99.772	99.3608	1003.77	-99.772	-99.3608				1.2021	32.1056		6.28	690
1004.73	99.795	99.3461	1004.73	-99.795	-99.3461				1.2029	32.029		6.29	655
1005.7	99.8212	99.332	1005.7	-99.8212	-99.332				1.2037	31.9522		6.3	704
1006.66	99.8469	99.317	1006.66	-99.8469	-99.317				1.2045	31.8751		6.31	735
1007.62	99.8679	99.2991	1007.62	-99.8679	-99.2991				1.20531	31.7978		6.32	910
1008.59	99.881	99.277	1008.59	-99.881	-99.277				1.20611	31.7203		6.33	962
1009.55	99.8835	99.2498	1009.55	-99.8835	-99.2498				1.20691	31.6425		6.34	1082
1010.52	99.874	99.2176	1010.52	-99.874	-99.2176				1.20771	31.5646		6.35	1315
1011.48	99.8525	99.1808	1011.48	-99.8525	-99.1808				1.20851	31.4864		6.36	1496
1012.45	99.8197	99.1406	1012.45	-99.8197	-99.1406				1.20931	31.4079		6.37	1801
1013.41	99.7775	99.0981	1013.41	-99.7775	-99.0981				1.21011	31.3293		6.38	2154
1014.37	99.7289	99.0547	1014.37	-99.7289	-99.0547				1.21091	31.2505		6.39	2516
1015.34	99.6774	99.0118	1015.34	-99.6774	-99.0118				1.21171	31.1714		6.4	3090
1016.3	99.6271	98.971	1016.3	-99.6271	-98.971				1.21251	31.0922		6.41	3545
1017.27	99.5824	98.9339	1017.27	-99.5824	-98.9339				1.21331	31.0127		6.42	4106
1018.23	99.5471	98.9022	1018.23	-99.5471	-98.9022				1.21411	30.933		6.43	4783
1019.2	99.5244	98.8771	1019.2	-99.5244	-98.8771				1.21491	30.8532		6.44	5499
1020.16	99.5159	98.8595	1020.16	-99.5159	-98.8595				1.21572	30.7731		6.45	6169
1021.12	99.5218	98.8494	1021.12	-99.5218	-98.8494				1.21652	30.6928		6.46	6637
1022.09	99.5408	98.8466	1022.09	-99.5408	-98.8466				1.21732	30.6124		6.47	7122
1023.05	99.5703	98.8503	1023.05	-99.5703	-98.8503				1.21812	30.5318		6.48	7437
1024.02	99.607	98.8597	1024.02	-99.607	-98.8597				1.21892	30.4509		6.49	7616
1024.98	99.6471	98.8742	1024.98	-99.6471	-98.8742				1.21972	30.3699		6.5	7895
1025.94	99.6869	98.8931	1025.94	-99.6869	-98.8931				1.22052	30.2888		6.51	7561
1026.91	99.7224	98.9159	1026.91	-99.7224	-98.9159				1.22132	30.2074		6.52	7428
1027.87	99.7504	98.9414	1027.87	-99.7504	-98.9414				1.22212	30.1259		6.53	6922
1028.84	99.7683	98.9685	1028.84	-99.7683	-98.9685				1.22292	30.0442		6.54	6389
1029.8	99.7744	98.9955	1029.8	-99.7744	-98.9955				1.22372	29.9623		6.55	5653
1030.77	99.7684	99.0211	1030.77	-99.7684	-99.0211				1.22452	29.8803		6.56	4995
1031.73	99.7512	99.0437	1031.73	-99.7512	-99.0437				1.22533	29.798		6.57	4291
1032.69	99.725	99.0627	1032.69	-99.725	-99.0627				1.22613	29.7157		6.58	3850
1033.66	99.6929	99.0774	1033.66	-99.6929	-99.0774				1.22693	29.6332		6.59	3113
1034.62	99.6584	99.088	1034.62	-99.6584	-99.088				1.22773	29.5505		6.6	2606
1035.59	99.6249	99.0946	1035.59	-99.6249	-99.0946				1.22853	29.4676		6.61	2216
1036.55	99.5954	99.0974	1036.55	-99.5954	-99.0974				1.22933	29.3847		6.62	1726
1037.52	99.572	99.0966	1037.52	-99.572	-99.0966				1.23013	29.3015		6.63	1358
1038.48	99.5563	99.0926	1038.48	-99.5563	-99.0926				1.23093	29.2183		6.64	1075
1039.44	99.5493	99.086	1039.44	-99.5493	-99.086				1.23173	29.1349		6.65	851
1040.41	99.5509	99.0778	1040.41	-99.5509	-99.0778				1.23253	29.0513		6.66	748
1041.37	99.5606	99.0689	1041.37	-99.5606	-99.0689				1.23333	28.9676		6.67	576
1042.34	99.5769	99.0605	1042.34	-99.5769	-99.0605				1.23413	28.8838		6.68	498
1043.3	99.5974	99.0533	1043.3	-99.5974	-99.0533				1.23493	28.7998		6.69	456
1044.27	99.6195	99.0479	1044.27	-99.6195	-99.0479				1.23574	28.7157		6.7	407
1045.23	99.6399	99.0448	1045.23	-99.6399	-99.0448				1.23654	28.6315		6.71	395
1046.19	99.656	99.0444	1046.19	-99.656	-99.0444				1.23734	28.5472		6.72	390
1047.16	99.6657	99.0471	1047.16	-99.6657	-99.0471				1.23814	28.4627		6.73	372
1048.12	99.668	99.0538	1048.12	-99.668	-99.0538				1.23894	28.3782		6.74	313
1049.09	99.6628	99.0651	1049.09	-99.6628	-99.0651				1.23974	28.2935		6.75	343
1050.05	99.6506	99.0816	1050.05	-99.6506	-99.0816				1.24054	28.2087		6.76	339
1051.02	99.6328	99.103	1051.02	-99.6328	-99.103				1.24134	28.1238		6.77	289
1051.98	99.6112	99.1285	1051.98	-99.6112	-99.1285				1.24214	28.0388		6.78	321
1052.94	99.5878	99.1566	1052.94	-99.5878	-99.1566				1.24294	27.9536		6.79	328
1053.91	99.565	99.1858	1053.91	-99.565	-99.1858				1.24374	27.8684		6.8	357
1054.87	99.545	99.2143	1054.87	-99.545	-99.2143				1.24454	27.7831		6.81	335
1055.84	99.53	99.2414	1055.84	-99.53	-99.2414				1.24535	27.6977		6.82	322
1056.8	99.5218	99.2666	1056.8	-99.5218	-99.2666				1.24615	27.6122		6.83	318
1057.76	99.5212	99.29	1057.76	-99.5212	-99.29				1.24695	27.5266		6.84	353
1058.73	99.5279	99.3123	1058.73	-99.5279	-99.3123				1.24775	27.4409		6.85	358
1059.69	99.5406	99.3338	1059.69	-99.5406	-99.3338				1.24855	27.3551		6.86	309
1060.66	99.557	99.355	1060.66	-99.557	-99.355				1.24935	27.2692		6.87	313
1061.62	99.5744	99.3763	1061.62	-99.5744	-99.3763				1.25015	27.1833		6.88	319
1062.59	99.59	99.3979	1062.59	-99.59	-99.3979				1.25095	27.0973		6.89	347
1063.55	99.6009	99.4201	1063.55	-99.6009	-99.4201				1.25175	27.0112		6.9	337
1064.51	99.6049	99.443	1064.51	-99.6049	-99.443				1.25255	26.925		6.91	341
1065.48	99.6004	99.4666	1065.48	-99.6004	-99.4666				1.25335	26.8388		6.92	361
1066.44	99.586	99.4904	1066.44	-99.586	-99.4904				1.25415	26.7525		6.93	324
1067.41	99.5614	99.5135	1067.41	-99.5614	-99.5135				1.25495	26.6661		6.94	370
1068.37	99.5269	99.5351	1068.37	-99.5269	-99.5351				1.25576	26.5797		6.95	316
1069.34	99.4838	99.554	1069.34	-99.4838	-99.554				1.25656	26.4932		6.96	357
1070.3	99.4345	99.5695	1070.3	-99.4345	-99.5695				1.25736	26.4066		6.97	361
1071.26	99.3819	99.5813	1071.26	-99.3819	-99.5813				1.25816	26.32		6.98	377
1072.23	99.3294	99.5892	1072.23	-99.3294	-99.5892				1.25896	26.2334		6.99	326
1073.19	99.2801	99.5932	1073.19	-99.2801	-99.5932				1.25976	26.1466		7	347
1074.16	99.2367	99.5932	1074.16	-99.2367	-99.5932				1.26056	26.0599		7.01	338
1075.12	99.201	99.589	1075.12	-99.201	-99.589				1.26136	25.9731		7.02	301
1076.09	99.1735	99.58	1076.09	-99.1735	-99.58				1.26216	25.8862		7.03	309
1077.05	99.1541	99.5659	1077.05	-99.1541	-99.5659				1.26296	25.7994		7.04	325
1078.01	99.1419	99.5465	1078.01	-99.1419	-99.5465				1.26376	25.7124		7.05	354
1078.98	99.1352	99.5217	1078.98	-99.1352	-99.5217				1.26456	25.6255		7.06	294
1079.94	99.132	99.4918	1079.94	-99.132	-99.4918				1.26537	25.5385		7.07	332
1080.91	99.1296	99.4569	1080.91	-99.1296	-99.4569				1.26617	25.4515		7.08	314
1081.87	99.1251	99.4168	1081.87	-99.1251	-99.4168				1.26697	25.3644		7.09	306
1082.83	99.1156	99.3708	1082.83	-99.1156	-99.3708				1.26777	25.2774		7.1	322
1083.8	99.0986	99.318	1083.8	-99.0986	-99.318				1.26857	25.1903		7.11	299
1084.76	99.0722	99.2576	1084.76	-99.0722	-99.2576				1.26937	25.1032		7.12	278
1085.73	99.0356	99.1885	1085.73	-99.0356	-99.1885				1.27017	25.016		7.13	294
1086.69	98.989	99.1099	1086.69	-98.989	-99.1099				1.27097	24.9289		7.14	287
1087.65	98.9335	99.0213	1087.65	-98.9335	-99.0213				1.27177	24.8418		7.15	299
1088.62	98.8705	98.9217	1088.62	-98.8705	-98.9217				1.27257	24.7546		7.16	299
1089.58	98.8015	98.8098	1089.58	-98.8015	-98.8098				1.27337	24.6674		7.17	262
1090.55	98.728	98.6839	1090.55	-98.728	-98.6839				1.27417	24.5802		7.18	293
1091.51	98.6507	98.5416	1091.51	-98.6507	-98.5416				1.27578	24.4059		7.19	283
1092.48	98.5701	98.3807	1092.48	-98.5701	-98.3807				1.27658	24.3187		7.2	273
1093.44	98.4859	98.1991	1093.44	-98.4859	-98.1991				1.27738	24.2315		7.21	294
1094.4	98.3977	97.9951	1094.4	-98.3977	-97.9951				1.27818	24.1444		7.22	258
1095.37	98.3042	97.7678	1095.37	-98.3042	-97.7678				1.27898	24.0572		7.23	273
1096.33	98.2039	97.517	1096.33	-98.2039	-97.517				1.27978	23.9701		7.24	290
1097.3	98.0951	97.2431	1097.3	-98.0951	-97.2431				1.28058	23.8829		7.25	253
1098.26	97.9759	96.9475	1098.26	-97.9759	-96.9475				1.28138	23.7958		7.26	283
1099.23	97.8455	96.6322	1099.23	-97.8455	-96.6322				1.28218	23.7087		7.27	301
1100.19	97.7039	96.3004	1100.19	-97.7039	-96.3004				1.28298	23.6216		7.28	259
1101.15	97.5525	95.9564	1101.15	-97.5525	-95.9564				1.28378	23.5346		7.29	282
1102.12	97.3944	95.6059	1102.12	-97.3944	-95.6059				1.28458	23.4475		7.3	292
1103.08	97.2341	95.2555	1103.08	-97.2341	-95.2555				1.28539	23.3605		7.31	293
1104.05	97.0769	94.9125	1104.05	-97.0769	-94.9125				1.28619	23.2736		7.32	282
1105.01	96.9288	94.5848	1105.01	-96.9288	-94.5848				1.28699	23.1866		7.33	280
1105.98	96.7956	94.2801	1105.98	-96.7956	-94.2801				1.28779	23.0997		7.34	287
1106.94	96.6828	94.0058	1106.94	-96.6828	-94.0058				1.28859	23.0129		7.35	267
1107.9	96.5951	93.7685	1107.9	-96.5951	-93.7685				1.28939	22.926		7.36	274
1108.87	96.5359	93.5742	1108.87	-96.5359	-93.5742				1.29019	22.8392		7.37	294
1109.83	96.5074	93.4275	1109.83	-96.5074	-93.4275				1.29099	22.7525		7.38	271
1110.8	96.5102	93.3319	1110.8	-96.5102	-93.3319				1.29179	22.6658		7.39	279
1111.76	96.543	93.2893	1111.76	-96.543	-93.2893				1.29259	22.5791		7.4	261
1112.72	96.6029	93.2999	1112.72	-96.6029	-93.2999				1.29339	22.4925		7.41	278
1113.69	96.6857	93.3622	1113.69	-96.6857	-93.3622				1.29419	22.406		7.42	246
1114.65	96.7863	93.4734	1114.65	-96.7863	-93.4734				1.29499	22.3195		7.43	290
1115.62	96.8996	93.6295	1115.62	-96.8996	-93.6295				1.2958	22.233		7.44	300
1116.58	97.0207	93.8257	1116.58	-97.0207	-93.8257				1.2966	22.1467		7.45	285
1117.55	97.1457	94.0573	1117.55	-97.1457	-94.0573				1.2974	22.0603		7.46	293
1118.51	97.2713	94.3187	1118.51	-97.2713	-94.3187				1.2982	21.9741		7.47	284
1119.47	97.3952	94.6043	1119.47	-97.3952	-94.6043				1.299	21.8879		7.48	270
1120.44	97.5155	94.9081	1120.44	-97.5155	-94.9081				1.2998	21.8017		7.49	311
1121.4	97.6307	95.2233	1121.4	-97.6307	-95.2233				1.3	21.7802		7.5	289
1122.37	97.7397	95.5429	1122.37	-97.7397	-95.5429				1.3006	21.7157		7.51	276
1123.33	97.8418	95.8602	1123.33	-97.8418	-95.8602				1.3014	21.6297		7.52	259
1124.3	97.9369	96.169	1124.3	-97.9369	-96.169				1.3022	21.5438		7.53	287
1125.26	98.0254	96.4641	1125.26	-98.0254	-96.4641				1.303	21.458		7.54	280
1126.22	98.1083	96.7418	1126.22	-98.1083	-96.7418				1.3038	21.3722		7.55	290
1127.19	98.1867	96.9997	1127.19	-98.1867	-96.9997				1.3046	21.2865		7.56	293
1128.15	98.2618	97.2363	1128.15	-98.2618	-97.2363				1.30541	21.2009		7.57	260
1129.12	98.3349	97.4514	1129.12	-98.3349	-97.4514				1.30621	21.1154		7.58	307
1130.08	98.407	97.6458	1130.08	-98.407	-97.6458				1.30701	21.0299		7.59	281
1131.05	98.4792	97.8208	1131.05	-98.4792	-97.8208				1.30781	20.9446		7.6	288
1132.01	98.5521	97.9782	1132.01	-98.5521	-97.9782				1.30861	20.8593		7.61	270
1132.97	98.6262	98.1204	1132.97	-98.6262	-98.1204				1.30941	20.7742		7.62	266
1133.94	98.7015	98.2497	1133.94	-98.7015	-98.2497				1.31021	20.6891		7.63	281
1134.9	98.7773	98.3679	1134.9	-98.7773	-98.3679				1.31101	20.6041		7.64	294
1135.87	98.8523	98.4763	1135.87	-98.8523	-98.4763				1.31181	20.5192		7.65	270
1136.83	98.9248	98.5755	1136.83	-98.9248	-98.5755				1.31261	20.4345		7.66	276
1137.8	98.9928	98.6655	1137.8	-98.9928	-98.6655				1.31341	20.3498		7.67	306
1138.76	99.0546	98.7462	1138.76	-99.0546	-98.7462				1.31421	20.2652		7.68	304
1139.72	99.1089	98.8172	1139.72	-99.1089	-98.8172				1.31502	20.1807		7.69	270
1140.69	99.1548	98.8785	1140.69	-99.1548	-98.8785				1.31582	20.0964		7.7	306
1141.65	99.1922	98.9304	1141.65	-99.1922	-98.9304				1.31662	20.0121		7.71	290
1142.62	99.2215	98.9732	1142.62	-99.2215	-98.9732				1.31742	19.9279		7.72	288
1143.58	99.2433	99.0073	1143.58	-99.2433	-99.0073				1.31822	19.8439		7.73	300
1144.55	99.2585	99.033	1144.55	-99.2585	-99.033				1.31902	19.76		7.74	276
1145.51	99.2684	99.0506	1145.51	-99.2684	-99.0506				1.31982	19.6762		7.75	302
1146.47	99.2743	99.0605	1146.47	-99.2743	-99.0605				1.32062	19.5925		7.76	298
1147.44	99.2781	99.0632	1147.44	-99.2781	-99.0632				1.32142	19.5089		7.77	305
1148.4	99.2817	99.0598	1148.4	-99.2817	-99.0598				1.32222	19.4254		7.78	285
1149.37	99.2868	99.0512	1149.37	-99.2868	-99.0512				1.32302	19.3421		7.79	303
1150.33	99.2948	99.0384	1150.33	-99.2948	-99.0384				1.32382	19.2589		7.8	309
1151.3	99.3063	99.0223	1151.3	-99.3063	-99.0223				1.32462	19.1758		7.81	315
1152.26	99.3215	99.0032	1152.26	-99.3215	-99.0032				1.32543	19.0928		7.82	353
1153.22	99.3398	98.9813	1153.22	-99.3398	-98.9813				1.32623	19.01		7.83	364
1154.19	99.3603	98.9564	1154.19	-99.3603	-98.9564				1.32703	18.9273		7.84	419
1155.15	99.382	98.9288	1155.15	-99.382	-98.9288				1.32783	18.8448		7.85	479
1156.12	99.4039	98.8987	1156.12	-99.4039	-98.8987				1.32863	18.7623		7.86	552
1157.08	99.4251	98.8665	1157.08	-99.4251	-98.8665				1.32943	18.68		7.87	625
1158.04	99.4446	98.8327	1158.04	-99.4446	-98.8327				1.33023	18.5979		7.88	766
1159.01	99.4614	98.7977	1159.01	-99.4614	-98.7977				1.33103	18.5159		7.89	1034
1159.97	99.475	98.7618	1159.97	-99.475	-98.7618				1.33183	18.434		7.9	1265
1160.94	99.4845	98.7248	1160.94	-99.4845	-98.7248				1.33263	18.3523		7.91	1487
1161.9	99.4901	98.6867	1161.9	-99.4901	-98.6867				1.33343	18.2707		7.92	1818
1162.87	99.4922	98.6471	1162.87	-99.4922	-98.6471				1.33423	18.1892		7.93	2309
1163.83	99.4918	98.6059	1163.83	-99.4918	-98.6059				1.33504	18.1079		7.94	3051
1164.79	99.4902	98.5631	1164.79	-99.4902	-98.5631				1.33584	18.0268		7.95	3732
1165.76	99.4889	98.5184	1165.76	-99.4889	-98.5184				1.33664	17.9458		7.96	4304
1166.72	99.4891	98.4715	1166.72	-99.4891	-98.4715				1.33744	17.8649		7.97	5158
1167.69	99.4915	98.4222	1167.69	-99.4915	-98.4222				1.33824	17.7842		7.98	6021
1168.65	99.4969	98.3697	1168.65	-99.4969	-98.3697				1.33904	17.7037		7.99	6761
1169.62	99.5053	98.314	1169.62	-99.5053	-98.314				1.33984	17.6233		8	7624
1170.58	99.5168	98.2548	1170.58	-99.5168	-98.2548				1.34064	17.5431		8.01	8354
1171.54	99.5312	98.1924	1171.54	-99.5312	-98.1924				1.34144	17.463		8.02	9007
1172.51	99.5481	98.1275	1172.51	-99.5481	-98.1275				1.34224	17.3831		8.03	9601
1173.47	99.5669	98.0606	1173.47	-99.5669	-98.0606				1.34304	17.3033		8.04	10128
1174.44	99.5863	97.9922	1174.44	-99.5863	-97.9922				1.34384	17.2237		8.05	10290
1175.4	99.6051	97.9226	1175.4	-99.6051	-97.9226				1.34464	17.1443		8.06	10041
1176.37	99.6216	97.852	1176.37	-99.6216	-97.852				1.34545	17.065		8.07	10032
1177.33	99.6348	97.7804	1177.33	-99.6348	-97.7804				1.34625	16.986		8.08	9636
1178.29	99.6436	97.7079	1178.29	-99.6436	-97.7079				1.34705	16.907		8.09	9120
1179.26	99.6475	97.635	1179.26	-99.6475	-97.635				1.34785	16.8283		8.1	8423
1180.22	99.6465	97.5621	1180.22	-99.6465	-97.5621				1.34865	16.7497		8.11	7531
1181.19	99.6408	97.4898	1181.19	-99.6408	-97.4898				1.34945	16.6713		8.12	6922
1182.15	99.6308	97.4185	1182.15	-99.6308	-97.4185				1.35025	16.5931		8.13	6089
1183.12	99.6171	97.3484	1183.12	-99.6171	-97.3484				1.35105	16.515		8.14	5043
1184.08	99.6002	97.2796	1184.08	-99.6002	-97.2796				1.35185	16.4371		8.15	4271
1185.04	99.5813	97.2122	1185.04	-99.5813	-97.2122				1.35265	16.3594		8.16	3681
1186.01	99.5617	97.1464	1186.01	-99.5617	-97.1464				1.35345	16.2819		8.17	2993
1186.97	99.5429	97.0827	1186.97	-99.5429	-97.0827				1.35425	16.2045		8.18	2372
1187.94	99.5265	97.0217	1187.94	-99.5265	-97.0217				1.35506	16.1274		8.19	1836
1188.9	99.5141	96.9642	1188.9	-99.5141	-96.9642				1.35586	16.0504		8.2	1462
1189.86	99.5066	96.9105	1189.86	-99.5066	-96.9105				1.35666	15.9736		8.21	1212
1190.83	99.5046	96.8607	1190.83	-99.5046	-96.8607				1.35746	15.897		8.22	995
1191.79	99.508	96.8142	1191.79	-99.508	-96.8142				1.35826	15.8205		8.23	730
1192.76	99.5166	96.7707	1192.76	-99.5166	-96.7707				1.35906	15.7443		8.24	628
1193.72	99.5296	96.7293	1193.72	-99.5296	-96.7293				1.35986	15.6682		8.25	527
1194.68	99.5464	96.6893	1194.68	-99.5464	-96.6893				1.36066	15.5923		8.26	450
1195.65	99.566	96.6501	1195.65	-99.566	-96.6501				1.36146	15.5167		8.27	459
1196.61	99.5871	96.6109	1196.61	-99.5871	-96.6109				1.36226	15.4412		8.28	399
1197.58	99.6085	96.5709	1197.58	-99.6085	-96.5709				1.36306	15.3659		8.29	374
1198.54	99.6286	96.5294	1198.54	-99.6286	-96.5294				1.36386	15.2908		8.3	338
1199.51	99.6461	96.4857	1199.51	-99.6461	-96.4857				1.36466	15.2159		8.31	298
1200.47	99.6602	96.4395	1200.47	-99.6602	-96.4395				1.36547	15.1412		8.32	310
1201.43	99.6704	96.3907	1201.43	-99.6704	-96.3907				1.36627	15.0666		8.33	290
1202.4	99.6769	96.3403	1202.4	-99.6769	-96.3403				1.36707	14.9923		8.34	297
1203.36	99.6806	96.2895	1203.36	-99.6806	-96.2895				1.36787	14.9182		8.35	332
1204.33	99.6825	96.2403	1204.33	-99.6825	-96.2403				1.36867	14.8443		8.36	316
1205.29	99.6838	96.1948	1205.29	-99.6838	-96.1948				1.36947	14.7706		8.37	309
1206.26	99.6857	96.1554	1206.26	-99.6857	-96.1554				1.37027	14.6971		8.38	264
1207.22	99.6893	96.1242	1207.22	-99.6893	-96.1242				1.37107	14.6237		8.39	321
1208.18	99.6956	96.1031	1208.18	-99.6956	-96.1031				1.37187	14.5506		8.4	301
1209.15	99.7056	96.0939	1209.15	-99.7056	-96.0939				1.37267	14.4777		8.41	276
1210.11	99.7199	96.0978	1210.11	-99.7199	-96.0978				1.37347	14.405		8.42	289
1211.08	99.739	96.1153	1211.08	-99.739	-96.1153				1.37427	14.3325		8.43	257
1212.04	99.7629	96.1462	1212.04	-99.7629	-96.1462				1.37508	14.2602		8.44	304
1213.01	99.7907	96.1893	1213.01	-99.7907	-96.1893				1.37588	14.1882		8.45	266
1213.97	99.8214	96.2422	1213.97	-99.8214	-96.2422				1.37668	14.1163		8.46	287
1214.93	99.8533	96.302	1214.93	-99.8533	-96.302				1.37748	14.0446		8.47	253
1215.9	99.8846	96.3654	1215.9	-99.8846	-96.3654				1.37828	13.9732		8.48	294
1216.86	99.914	96.4289	1216.86	-99.914	-96.4289				1.37908	13.9019		8.49	277
1217.83	99.9401	96.4893	1217.83	-99.9401	-96.4893				1.37988	13.8309		8.5	308
1218.79	99.962	96.5438	1218.79	-99.962	-96.5438				1.38068	13.76		8.51	319
1219.76	99.9791	96.5903	1219.76	-99.9791	-96.5903				1.38148	13.6895		8.52	296
1220.72	99.9912	96.6269	1220.72	-99.9912	-96.6269				1.38228	13.619		8.53	291
1221.68	99.9979	96.6525	1221.68	-99.9979	-96.6525				1.38308	13.5489		8.54	289
1222.65	99.9996	96.6663	1222.65	-99.9996	-96.6663				1.38388	13.4789		8.55	315
1223.61	99.9969	96.6681	1223.61	-99.9969	-96.6681				1.38468	13.4092		8.56	298
1224.58	99.9906	96.6582	1224.58	-99.9906	-96.6582				1.38549	13.3396		8.57	300
1225.54	99.9821	96.6376	1225.54	-99.9821	-96.6376				1.38629	13.2703		8.58	313
1226.51	99.9726	96.6074	1226.51	-99.9726	-96.6074				1.38709	13.2012		8.59	314
1227.47	99.9635	96.5688	1227.47	-99.9635	-96.5688				1.38789	13.1324		8.6	325
1228.43	99.9554	96.5229	1228.43	-99.9554	-96.5229				1.38869	13.0637		8.61	318
1229.4	99.9488	96.4705	1229.4	-99.9488	-96.4705				1.38949	12.9953		8.62	303
1230.36	99.9436	96.412	1230.36	-99.9436	-96.412				1.39029	12.9271		8.63	322
1231.33	99.9392	96.3477	1231.33	-99.9392	-96.3477				1.39109	12.8591		8.64	373
1232.29	99.9353	96.2776	1232.29	-99.9353	-96.2776				1.39189	12.7913		8.65	313
1233.26	99.9313	96.2019	1233.26	-99.9313	-96.2019				1.39269	12.7238		8.66	310
1234.22	99.9265	96.1208	1234.22	-99.9265	-96.1208				1.39349	12.6564		8.67	319
1235.18	99.9203	96.0344	1235.18	-99.9203	-96.0344				1.39429	12.5893		8.68	333
1236.15	99.9118	95.9427	1236.15	-99.9118	-95.9427				1.3951	12.5224		8.69	336
1237.11	99.9002	95.8456	1237.11	-99.9002	-95.8456				1.3959	12.4558		8.7	327
1238.08	99.885	95.7427	1238.08	-99.885	-95.7427				1.3967	12.3894		8.71	366
1239.04	99.8659	95.6338	1239.04	-99.8659	-95.6338				1.3975	12.3232		8.72	361
1240	99.8428	95.519	1240	-99.8428	-95.519				1.3983	12.2572		8.73	364
1240.97	99.8165	95.3983	1240.97	-99.8165	-95.3983				1.3991	12.1914		8.74	391
1241.93	99.7878	95.2722	1241.93	-99.7878	-95.2722				1.3999	12.1259		8.75	384
1242.9	99.7576	95.1416	1242.9	-99.7576	-95.1416				1.4007	12.0607		8.76	389
1243.86	99.727	95.0072	1243.86	-99.727	-95.0072				1.4015	11.9956		8.77	487
1244.83	99.6966	94.8698	1244.83	-99.6966	-94.8698				1.4023	11.9307		8.78	513
1245.79	99.6672	94.7303	1245.79	-99.6672	-94.7303				1.4031	11.8661		8.79	585
1246.75	99.6394	94.5894	1246.75	-99.6394	-94.5894				1.4039	11.8018		8.8	695
1247.72	99.6137	94.4479	1247.72	-99.6137	-94.4479				1.4047	11.7376		8.81	760
1248.68	99.5908	94.3068	1248.68	-99.5908	-94.3068				1.40551	11.6737		8.82	834
1249.65	99.5712	94.1671	1249.65	-99.5712	-94.1671				1.40631	11.61		8.83	986
1250.61	99.5551	94.0296	1250.61	-99.5551	-94.0296				1.40711	11.5466		8.84	1057
1251.58	99.5421	93.8952	1251.58	-99.5421	-93.8952				1.40791	11.4834		8.85	1145
1252.54	99.5318	93.7645	1252.54	-99.5318	-93.7645				1.40871	11.4204		8.86	1351
1253.5	99.5229	93.638	1253.5	-99.5229	-93.638				1.40951	11.3576		8.87	1364
1254.47	99.5144	93.5162	1254.47	-99.5144	-93.5162				1.41031	11.2951		8.88	1428
1255.43	99.5052	93.3993	1255.43	-99.5052	-93.3993				1.41111	11.2328		8.89	1539
1256.4	99.4944	93.2879	1256.4	-99.4944	-93.2879				1.41191	11.1707		8.9	1559
1257.36	99.4814	93.1826	1257.36	-99.4814	-93.1826				1.41271	11.1089		8.91	1680
1258.33	99.4655	93.0838	1258.33	-99.4655	-93.0838				1.41351	11.0473		8.92	1663
1259.29	99.4467	92.9918	1259.29	-99.4467	-92.9918				1.41431	10.986		8.93	1590
1260.25	99.4246	92.9065	1260.25	-99.4246	-92.9065				1.41512	10.9248		8.94	1605
1261.22	99.3992	92.8272	1261.22	-99.3992	-92.8272				1.41592	10.864		8.95	1572
1262.18	99.3708	92.7525	1262.18	-99.3708	-92.7525				1.41672	10.8033		8.96	1438
1263.15	99.3397	92.6806	1263.15	-99.3397	-92.6806				1.41752	10.7429		8.97	1286
1264.11	99.3064	92.6092	1264.11	-99.3064	-92.6092				1.41832	10.6827		8.98	1183
1265.07	99.2714	92.536	1265.07	-99.2714	-92.536				1.41912	10.6228		8.99	1012
1266.04	99.2352	92.4585	1266.04	-99.2352	-92.4585				1.41992	10.5631		9	950
1267	99.1979	92.3743	1267	-99.1979	-92.3743				1.42072	10.5036		9.01	814
1267.97	99.1592	92.2815	1267.97	-99.1592	-92.2815				1.42152	10.4443		9.02	697
1268.93	99.1189	92.1787	1268.93	-99.1189	-92.1787				1.42232	10.3853		9.03	585
1269.9	99.0765	92.0655	1269.9	-99.0765	-92.0655				1.42312	10.3266		9.04	547
1270.86	99.0319	91.9419	1270.86	-99.0319	-91.9419				1.42392	10.268		9.05	464
1271.82	98.9849	91.8093	1271.82	-98.9849	-91.8093				1.42472	10.2097		9.06	363
1272.79	98.9357	91.6695	1272.79	-98.9357	-91.6695				1.42553	10.1517		9.07	332
1273.75	98.884	91.5249	1273.75	-98.884	-91.5249				1.42633	10.0939		9.08	277
1274.72	98.8298	91.378	1274.72	-98.8298	-91.378				1.42713	10.0363		9.09	240
1275.68	98.7728	91.2313	1275.68	-98.7728	-91.2313				1.42793	9.97894		9.1	200
1276.64	98.713	91.0869	1276.64	-98.713	-91.0869				1.42873	9.92183		9.11	196
1277.61	98.6504	90.947	1277.61	-98.6504	-90.947				1.42953	9.86496		9.12	180
1278.57	98.5855	90.813	1278.57	-98.5855	-90.813				1.43033	9.80832		9.13	152
1279.54	98.5191	90.6864	1279.54	-98.5191	-90.6864				1.43113	9.75192		9.14	138
1280.5	98.4526	90.5687	1280.5	-98.4526	-90.5687				1.43193	9.69576		9.15	171
1281.47	98.3873	90.4608	1281.47	-98.3873	-90.4608				1.43273	9.63984		9.16	139
1282.43	98.3246	90.3632	1282.43	-98.3246	-90.3632				1.43353	9.58415		9.17	155
1283.39	98.2661	90.276	1283.39	-98.2661	-90.276				1.43433	9.5287		9.18	152
1284.36	98.2131	90.1985	1284.36	-98.2131	-90.1985				1.43514	9.47349		9.19	148
1285.32	98.1669	90.1292	1285.32	-98.1669	-90.1292				1.43594	9.41851		9.2	128
1286.29	98.1286	90.0661	1286.29	-98.1286	-90.0661				1.43674	9.36378		9.21	154
1287.25	98.0994	90.0067	1287.25	-98.0994	-90.0067				1.43754	9.30928		9.22	161
1288.22	98.0798	89.9482	1288.22	-98.0798	-89.9482				1.43834	9.25501		9.23	160
1289.18	98.0702	89.8875	1289.18	-98.0702	-89.8875				1.43914	9.20099		9.24	140
1290.14	98.0702	89.8217	1290.14	-98.0702	-89.8217				1.43994	9.1472		9.25	135
1291.11	98.0787	89.7472	1291.11	-98.0787	-89.7472				1.44074	9.09365		9.26	147
1292.07	98.0941	89.6606	1292.07	-98.0941	-89.6606				1.44154	9.04033		9.27	119
1293.04	98.1142	89.5584	1293.04	-98.1142	-89.5584				1.44234	8.98725		9.28	116
1294	98.1368	89.437	1294	-98.1368	-89.437				1.44314	8.93441		9.29	128
1294.97	98.1597	89.2933	1294.97	-98.1597	-89.2933				1.44394	8.88181		9.3	112
1295.93	98.1805	89.1247	1295.93	-98.1805	-89.1247				1.44474	8.82944		9.31	135
1296.89	98.197	88.9296	1296.89	-98.197	-88.9296				1.44555	8.77731		9.32	153
1297.86	98.2074	88.7072	1297.86	-98.2074	-88.7072				1.44635	8.72541		9.33	132
1298.82	98.2098	88.458	1298.82	-98.2098	-88.458				1.44715	8.67375		9.34	145
1299.79	98.2031	88.1839	1299.79	-98.2031	-88.1839				1.44795	8.62233		9.35	135
1300.75	98.1866	87.8881	1300.75	-98.1866	-87.8881				1.44875	8.57114		9.36	131
1301.71	98.1605	87.5754	1301.71	-98.1605	-87.5754				1.44955	8.52018		9.37	133
1302.68	98.1257	87.2517	1302.68	-98.1257	-87.2517				1.45035	8.46947		9.38	133
1303.64	98.0835	86.9243	1303.64	-98.0835	-86.9243				1.45115	8.41899		9.39	120
1304.61	98.0359	86.6004	1304.61	-98.0359	-86.6004				1.45195	8.36874		9.4	122
1305.57	97.9846	86.2872	1305.57	-97.9846	-86.2872				1.45275	8.31873		9.41	154
1306.54	97.9313	85.9905	1306.54	-97.9313	-85.9905				1.45355	8.26895		9.42	128
1307.5	97.877	85.7141	1307.5	-97.877	-85.7141				1.45435	8.21941		9.43	157
1308.46	97.8225	85.4593	1308.46	-97.8225	-85.4593				1.45516	8.1701		9.44	137
1309.43	97.7682	85.225	1309.43	-97.7682	-85.225				1.45596	8.12102		9.45	147
1310.39	97.7137	85.0073	1310.39	-97.7137	-85.0073				1.45676	8.07218		9.46	143
1311.36	97.6584	84.8011	1311.36	-97.6584	-84.8011				1.45756	8.02357		9.47	153
1312.32	97.6013	84.6003	1312.32	-97.6013	-84.6003				1.45836	7.9752		9.48	143
1313.29	97.5412	84.399	1313.29	-97.5412	-84.399				1.45916	7.92706		9.49	102
1314.25	97.4767	84.192	1314.25	-97.4767	-84.192				1.45996	7.87915		9.5	132
1315.21	97.4069	83.9754	1315.21	-97.4069	-83.9754				1.46076	7.83147		9.51	146
1316.18	97.3311	83.7466	1316.18	-97.3311	-83.7466				1.46156	7.78403		9.52	140
1317.14	97.2495	83.5046	1317.14	-97.2495	-83.5046				1.46236	7.73681		9.53	129
1318.11	97.1628	83.2495	1318.11	-97.1628	-83.2495				1.46316	7.68983		9.54	146
1319.07	97.0721	82.9823	1319.07	-97.0721	-82.9823				1.46396	7.64308		9.55	119
1320.04	96.9786	82.7039	1320.04	-96.9786	-82.7039				1.46476	7.59656		9.56	156
1321	96.8833	82.4145	1321	-96.8833	-82.4145				1.46557	7.55027		9.57	137
1321.96	96.7864	82.1129	1321.96	-96.7864	-82.1129				1.46637	7.50422		9.58	161
1322.93	96.6876	81.7963	1322.93	-96.6876	-81.7963				1.46717	7.45839		9.59	131
1323.89	96.586	81.4602	1323.89	-96.586	-81.4602				1.46797	7.41279		9.6	146
1324.86	96.4803	81.0997	1324.86	-96.4803	-81.0997				1.46877	7.36742		9.61	159
1325.82	96.3692	80.7103	1325.82	-96.3692	-80.7103				1.46957	7.32228		9.62	132
1326.79	96.2515	80.2889	1326.79	-96.2515	-80.2889				1.47037	7.27736		9.63	174
1327.75	96.1262	79.8346	1327.75	-96.1262	-79.8346				1.47117	7.23268		9.64	150
1328.71	95.9926	79.3479	1328.71	-95.9926	-79.3479				1.47197	7.18822		9.65	126
1329.68	95.8498	78.8304	1329.68	-95.8498	-78.8304				1.47277	7.14399		9.66	160
1330.64	95.6966	78.2827	1330.64	-95.6966	-78.2827				1.47357	7.09999		9.67	169
1331.61	95.5303	77.7033	1331.61	-95.5303	-77.7033				1.47437	7.05621		9.68	160
1332.57	95.3475	77.0874	1332.57	-95.3475	-77.0874				1.47518	7.01266		9.69	155
1333.54	95.1436	76.4285	1333.54	-95.1436	-76.4285				1.47598	6.96934		9.7	145
1334.5	94.9142	75.7203	1334.5	-94.9142	-75.7203				1.47678	6.92624		9.71	160
1335.46	94.6561	74.9595	1335.46	-94.6561	-74.9595				1.47758	6.88336		9.72	145
1336.43	94.3681	74.1475	1336.43	-94.3681	-74.1475				1.47838	6.84071		9.73	143
1337.39	94.0511	73.2905	1337.39	-94.0511	-73.2905				1.47918	6.79829		9.74	147
1338.36	93.7078	72.3982	1338.36	-93.7078	-72.3982				1.47998	6.75608		9.75	160
1339.32	93.3422	71.4817	1339.32	-93.3422	-71.4817				1.48078	6.7141		9.76	171
1340.29	92.9591	70.552	1340.29	-92.9591	-70.552				1.48158	6.67235		9.77	138
1341.25	92.5627	69.6182	1341.25	-92.5627	-69.6182				1.48238	6.63081		9.78	155
1342.21	92.1566	68.6866	1342.21	-92.1566	-68.6866				1.48318	6.5895		9.79	131
1343.18	91.7421	67.7596	1343.18	-91.7421	-67.7596				1.48398	6.5484		9.8	165
1344.14	91.3186	66.8355	1344.14	-91.3186	-66.8355				1.48478	6.50753		9.81	145
1345.11	90.8825	65.9083	1345.11	-90.8825	-65.9083				1.48559	6.46688		9.82	143
1346.07	90.4279	64.9691	1346.07	-90.4279	-64.9691				1.48639	6.42645		9.83	135
1347.03	89.9479	64.0077	1347.03	-89.9479	-64.0077				1.48719	6.38624		9.84	154
1348	89.4357	63.0159	1348	-89.4357	-63.0159				1.48799	6.34624		9.85	132
1348.96	88.8862	61.9894	1348.96	-88.8862	-61.9894				1.48879	6.30647		9.86	126
1349.93	88.2968	60.9291	1349.93	-88.2968	-60.9291				1.48959	6.26691		9.87	139
1350.89	87.6675	59.8407	1350.89	-87.6675	-59.8407				1.49039	6.22757		9.88	130
1351.86	87.0002	58.7327	1351.86	-87.0002	-58.7327				1.49119	6.18845		9.89	107
1352.82	86.2971	57.6142	1352.82	-86.2971	-57.6142				1.49199	6.14954		9.9	137
1353.78	85.5587	56.4911	1353.78	-85.5587	-56.4911				1.49279	6.11085		9.91	127
1354.75	84.7816	55.3642	1354.75	-84.7816	-55.3642				1.49359	6.07237		9.92	139
1355.71	83.957	54.2277	1355.71	-83.957	-54.2277				1.49439	6.03411		9.93	125
1356.68	83.0718	53.0714	1356.68	-83.0718	-53.0714				1.4952	5.99606		9.94	125
1357.64	82.1114	51.885	1357.64	-82.1114	-51.885				1.496	5.95822		9.95	123
1358.61	81.0648	50.6633	1358.61	-81.0648	-50.6633				1.4968	5.9206		9.96	107
1359.57	79.9279	49.4095	1359.57	-79.9279	-49.4095				1.4976	5.88319		9.97	121
1360.53	78.7055	48.1352	1360.53	-78.7055	-48.1352				1.4984	5.84599		9.98	114
1361.5	77.4105	46.8573	1361.5	-77.4105	-46.8573				1.4992	5.809		9.99	135
1362.46	76.0612	45.5953	1362.46	-76.0612	-45.5953				1.5	5.77223		10	123
1363.43	74.679	44.368	1363.43	-74.679	-44.368							10.01	132
1364.39	73.2861	43.1925	1364.39	-73.2861	-43.1925							10.02	120
1365.36	71.9044	42.0829	1365.36	-71.9044	-42.0829							10.03	126
1366.32	70.5544	41.0504	1366.32	-70.5544	-41.0504							10.04	130
1367.28	69.2552	40.1031	1367.28	-69.2552	-40.1031							10.05	133
1368.25	68.0242	39.2452	1368.25	-68.0242	-39.2452							10.06	120
1369.21	66.8778	38.4775	1369.21	-66.8778	-38.4775							10.07	126
1370.18	65.8318	37.7987	1370.18	-65.8318	-37.7987							10.08	137
1371.14	64.904	37.2087	1371.14	-64.904	-37.2087							10.09	118
1372.1	64.1146	36.7111	1372.1	-64.1146	-36.7111							10.1	131
1373.07	63.4857	36.3136	1373.07	-63.4857	-36.3136							10.11	115
1374.03	63.0383	36.0268	1374.03	-63.0383	-36.0268							10.12	111
1375	62.7884	35.8606	1375	-62.7884	-35.8606							10.13	112
1375.96	62.7438	35.8209	1375.96	-62.7438	-35.8209							10.14	134
1376.93	62.9024	35.9088	1376.93	-62.9024	-35.9088							10.15	128
1377.89	63.2528	36.1204	1377.89	-63.2528	-36.1204							10.16	124
1378.85	63.7775	36.4499	1378.85	-63.7775	-36.4499							10.17	120
1379.82	64.4563	36.893	1379.82	-64.4563	-36.893							10.18	137
1380.78	65.2701	37.4489	1380.78	-65.2701	-37.4489							10.19	114
1381.75	66.2006	38.1195	1381.75	-66.2006	-38.1195							10.2	129
1382.71	67.2296	38.9065	1382.71	-67.2296	-38.9065							10.21	127
1383.67	68.3363	39.807	1383.67	-68.3363	-39.807							10.22	134
1384.64	69.4968	40.8118	1384.64	-69.4968	-40.8118							10.23	131
1385.6	70.6852	41.9064	1385.6	-70.6852	-41.9064							10.24	126
1386.57	71.8755	43.0729	1386.57	-71.8755	-43.0729							10.25	107
1387.53	73.0446	44.2945	1387.53	-73.0446	-44.2945							10.26	119
1388.5	74.1748	45.5592	1388.5	-74.1748	-45.5592							10.27	113
1389.46	75.2558	46.8621	1389.46	-75.2558	-46.8621							10.28	123
1390.42	76.2846	48.2056	1390.42	-76.2846	-48.2056							10.29	155
1391.39	77.2646	49.596	1391.39	-77.2646	-49.596							10.3	132
1392.35	78.2024	51.0396	1392.35	-78.2024	-51.0396							10.31	107
1393.32	79.1061	52.5395	1393.32	-79.1061	-52.5395							10.32	116
1394.28	79.9836	54.0938	1394.28	-79.9836	-54.0938							10.33	131
1395.25	80.8403	55.6943	1395.25	-80.8403	-55.6943							10.34	122
1396.21	81.677	57.3239	1396.21	-81.677	-57.3239							10.35	125
1397.17	82.4901	58.9558	1397.17	-82.4901	-58.9558							10.36	124
1398.14	83.2713	60.5546	1398.14	-83.2713	-60.5546							10.37	124
1399.1	84.0107	62.0803	1399.1	-84.0107	-62.0803							10.38	107
1400.07	84.6991	63.4953	1400.07	-84.6991	-63.4953							10.39	121
1401.03	85.3314	64.7715	1401.03	-85.3314	-64.7715							10.4	112
1402	85.9081	65.8967	1402	-85.9081	-65.8967							10.41	116
1402.96	86.4357	66.8755	1402.96	-86.4357	-66.8755							10.42	133
1403.92	86.9233	67.7227	1403.92	-86.9233	-67.7227							10.43	120
1404.89	87.3783	68.4553	1404.89	-87.3783	-68.4553							10.44	112
1405.85	87.8041	69.085	1405.85	-87.8041	-69.085							10.45	133
1406.82	88.1994	69.6174	1406.82	-88.1994	-69.6174							10.46	113
1407.78	88.5605	70.0547	1407.78	-88.5605	-70.0547							10.47	131
1408.74	88.8835	70.3988	1408.74	-88.8835	-70.3988							10.48	148
1409.71	89.1658	70.6533	1409.71	-89.1658	-70.6533							10.49	111
1410.67	89.4068	70.8222	1410.67	-89.4068	-70.8222							10.5	122
1411.64	89.6067	70.9073	1411.64	-89.6067	-70.9073							10.51	108
1412.6	89.7654	70.9043	1412.6	-89.7654	-70.9043							10.52	133
1413.57	89.8804	70.8023	1413.57	-89.8804	-70.8023							10.53	121
1414.53	89.9473	70.5858	1414.53	-89.9473	-70.5858							10.54	132
1415.49	89.9608	70.2401	1415.49	-89.9608	-70.2401							10.55	119
1416.46	89.9168	69.7566	1416.46	-89.9168	-69.7566							10.56	128
1417.42	89.8139	69.1354	1417.42	-89.8139	-69.1354							10.57	104
1418.39	89.6534	68.3855	1418.39	-89.6534	-68.3855							10.58	126
1419.35	89.4387	67.5225	1419.35	-89.4387	-67.5225							10.59	117
1420.32	89.1737	66.5658	1420.32	-89.1737	-66.5658							10.6	89
1421.28	88.8609	65.535	1421.28	-88.8609	-65.535							10.61	110
1422.24	88.5012	64.4483	1422.24	-88.5012	-64.4483							10.62	134
1423.21	88.0936	63.3203	1423.21	-88.0936	-63.3203							10.63	136
1424.17	87.6359	62.1623	1424.17	-87.6359	-62.1623							10.64	134
1425.14	87.1262	60.9816	1425.14	-87.1262	-60.9816							10.65	130
1426.1	86.5631	59.7835	1426.1	-86.5631	-59.7835							10.66	114
1427.07	85.9462	58.573	1427.07	-85.9462	-58.573							10.67	99
1428.03	85.2755	57.3578	1428.03	-85.2755	-57.3578							10.68	114
1428.99	84.5521	56.1496	1428.99	-84.5521	-56.1496							10.69	133
1429.96	83.7783	54.9639	1429.96	-83.7783	-54.9639							10.7	123
1430.92	82.9594	53.8191	1430.92	-82.9594	-53.8191							10.71	103
1431.89	82.106	52.7347	1431.89	-82.106	-52.7347							10.72	113
1432.85	81.2362	51.7307	1432.85	-81.2362	-51.7307							10.73	129
1433.82	80.3754	50.8263	1433.82	-80.3754	-50.8263							10.74	123
1434.78	79.5537	50.0391	1434.78	-79.5537	-50.0391							10.75	126
1435.74	78.8026	49.3835	1435.74	-78.8026	-49.3835							10.76	119
1436.71	78.1521	48.8702	1436.71	-78.1521	-48.8702							10.77	110
1437.67	77.6289	48.5065	1437.67	-77.6289	-48.5065							10.78	118
1438.64	77.2556	48.2969	1438.64	-77.2556	-48.2969							10.79	102
1439.6	77.0505	48.2443	1439.6	-77.0505	-48.2443							10.8	108
1440.57	77.0273	48.3513	1440.57	-77.0273	-48.3513							10.81	125
1441.53	77.1937	48.6211	1441.53	-77.1937	-48.6211							10.82	116
1442.49	77.5489	49.0558	1442.49	-77.5489	-49.0558							10.83	111
1443.46	78.0825	49.6541	1443.46	-78.0825	-49.6541							10.84	96
1444.42	78.7736	50.4084	1444.42	-78.7736	-50.4084							10.85	116
1445.39	79.5938	51.3033	1445.39	-79.5938	-51.3033							10.86	102
1446.35	80.5098	52.316	1446.35	-80.5098	-52.316							10.87	111
1447.32	81.4863	53.4184	1447.32	-81.4863	-53.4184							10.88	115
1448.28	82.4887	54.5813	1448.28	-82.4887	-54.5813							10.89	117
1449.24	83.4882	55.7829	1449.24	-83.4882	-55.7829							10.9	96
1450.21	84.4664	57.0196	1450.21	-84.4664	-57.0196							10.91	97
1451.17	85.4172	58.3086	1451.17	-85.4172	-58.3086							10.92	123
1452.14	86.3425	59.677	1452.14	-86.3425	-59.677							10.93	120
1453.1	87.2452	61.144	1453.1	-87.2452	-61.144							10.94	114
1454.06	88.1253	62.7114	1454.06	-88.1253	-62.7114							10.95	115
1455.03	88.9801	64.3642	1455.03	-88.9801	-64.3642							10.96	134
1455.99	89.8038	66.0749	1455.99	-89.8038	-66.0749							10.97	115
1456.96	90.5885	67.8074	1456.96	-90.5885	-67.8074							10.98	120
1457.92	91.3232	69.5199	1457.92	-91.3232	-69.5199							10.99	118
1458.88	91.9956	71.1673	1458.88	-91.9956	-71.1673							11	123
1459.85	92.5935	72.7054	1459.85	-92.5935	-72.7054							11.01	117
1460.81	93.1079	74.0958	1460.81	-93.1079	-74.0958							11.02	109
1461.78	93.5365	75.3162	1461.78	-93.5365	-75.3162							11.03	112
1462.74	93.8873	76.3705	1462.74	-93.8873	-76.3705							11.04	108
1463.71	94.1788	77.2922	1463.71	-94.1788	-77.2922							11.05	91
1464.67	94.4338	78.1306	1464.67	-94.4338	-78.1306							11.06	109
1465.63	94.6701	78.927	1465.63	-94.6701	-78.927							11.07	107
1466.6	94.8959	79.7014	1466.6	-94.8959	-79.7014							11.08	99
1467.56	95.1109	80.4556	1467.56	-95.1109	-80.4556							11.09	123
1468.53	95.3111	81.1824	1468.53	-95.3111	-81.1824							11.1	112
1469.49	95.4918	81.8715	1469.49	-95.4918	-81.8715							11.11	101
1470.46	95.6493	82.5138	1470.46	-95.6493	-82.5138							11.12	119
1471.42	95.7833	83.1046	1471.42	-95.7833	-83.1046							11.13	129
1472.38	95.8958	83.6443	1472.38	-95.8958	-83.6443							11.14	118
1473.35	95.9912	84.1364	1473.35	-95.9912	-84.1364							11.15	133
1474.31	96.0737	84.5841	1474.31	-96.0737	-84.5841							11.16	131
1475.28	96.1471	84.9883	1475.28	-96.1471	-84.9883							11.17	143
1476.24	96.2137	85.3466	1476.24	-96.2137	-85.3466							11.18	131
1477.21	96.2751	85.656	1477.21	-96.2751	-85.656							11.19	128
1478.17	96.3325	85.9158	1478.17	-96.3325	-85.9158							11.2	105
1479.13	96.3877	86.1302	1479.13	-96.3877	-86.1302							11.21	137
1480.1	96.4424	86.3086	1480.1	-96.4424	-86.3086							11.22	112
1481.06	96.498	86.462	1481.06	-96.498	-86.462							11.23	107
1482.03	96.5539	86.5964	1482.03	-96.5539	-86.5964							11.24	134
1482.99	96.6074	86.7107	1482.99	-96.6074	-86.7107							11.25	102
1483.95	96.6543	86.7976	1483.95	-96.6543	-86.7976							11.26	133
1484.92	96.6902	86.8484	1484.92	-96.6902	-86.8484							11.27	118
1485.88	96.7118	86.8575	1485.88	-96.7118	-86.8575							11.28	120
1486.85	96.7179	86.8244	1486.85	-96.7179	-86.8244							11.29	119
1487.81	96.7097	86.7543	1487.81	-96.7097	-86.7543							11.3	117
1488.78	96.6902	86.6551	1488.78	-96.6902	-86.6551							11.31	119
1489.74	96.6626	86.534	1489.74	-96.6626	-86.534							11.32	114
1490.7	96.6301	86.3943	1490.7	-96.6301	-86.3943							11.33	104
1491.67	96.5941	86.2335	1491.67	-96.5941	-86.2335							11.34	121
1492.63	96.5548	86.0452	1492.63	-96.5548	-86.0452							11.35	125
1493.6	96.5118	85.8238	1493.6	-96.5118	-85.8238							11.36	134
1494.56	96.4658	85.5674	1494.56	-96.4658	-85.5674							11.37	132
1495.53	96.4181	85.2807	1495.53	-96.4181	-85.2807							11.38	130
1496.49	96.3709	84.9732	1496.49	-96.3709	-84.9732							11.39	127
1497.45	96.3267	84.6581	1497.45	-96.3267	-84.6581							11.4	113
1498.42	96.2883	84.349	1498.42	-96.2883	-84.349							11.41	145
1499.38	96.2575	84.0543	1499.38	-96.2575	-84.0543							11.42	135
1500.35	96.232	83.7685	1500.35	-96.232	-83.7685							11.43	129
1501.31	96.2031	83.4663	1501.31	-96.2031	-83.4663							11.44	117
1502.28	96.1582	83.112	1502.28	-96.1582	-83.112							11.45	136
1503.24	96.0869	82.6765	1503.24	-96.0869	-82.6765							11.46	130
1504.2	95.9848	82.147	1504.2	-95.9848	-82.147							11.47	132
1505.17	95.8527	81.5265	1505.17	-95.8527	-81.5265							11.48	136
1506.13	95.695	80.8292	1506.13	-95.695	-80.8292							11.49	135
1507.1	95.5182	80.0779	1507.1	-95.5182	-80.0779							11.5	129
1508.06	95.3306	79.3018	1508.06	-95.3306	-79.3018							11.51	137
1509.03	95.141	78.5333	1509.03	-95.141	-78.5333							11.52	130
1509.99	94.9589	77.8047	1509.99	-94.9589	-77.8047							11.53	114
1510.95	94.7927	77.1423	1510.95	-94.7927	-77.1423							11.54	127
1511.92	94.6484	76.5599	1511.92	-94.6484	-76.5599							11.55	134
1512.88	94.5262	76.0508	1512.88	-94.5262	-76.0508							11.56	141
1513.85	94.418	75.5834	1513.85	-94.418	-75.5834							11.57	150
1514.81	94.3078	75.107	1514.81	-94.3078	-75.107							11.58	122
1515.78	94.1777	74.5706	1515.78	-94.1777	-74.5706							11.59	114
1516.74	94.014	73.9392	1516.74	-94.014	-73.9392							11.6	130
1517.7	93.8101	73.1975	1517.7	-93.8101	-73.1975							11.61	116
1518.67	93.5651	72.3459	1518.67	-93.5651	-72.3459							11.62	106
1519.63	93.2827	71.396	1519.63	-93.2827	-71.396							11.63	116
1520.6	92.9698	70.3668	1520.6	-92.9698	-70.3668							11.64	116
1521.56	92.6342	69.2813	1521.56	-92.6342	-69.2813							11.65	135
1522.53	92.284	68.1643	1522.53	-92.284	-68.1643							11.66	103
1523.49	91.9268	67.0403	1523.49	-91.9268	-67.0403							11.67	122
1524.45	91.5697	65.9309	1524.45	-91.5697	-65.9309							11.68	106
1525.42	91.2187	64.8525	1525.42	-91.2187	-64.8525							11.69	116
1526.38	90.8785	63.8139	1526.38	-90.8785	-63.8139							11.7	116
1527.35	90.5513	62.8149	1527.35	-90.5513	-62.8149							11.71	123
1528.31	90.2361	61.8471	1528.31	-90.2361	-61.8471							11.72	119
1529.27	89.9294	60.8988	1529.27	-89.9294	-60.8988							11.73	142
1530.24	89.6283	59.9614	1530.24	-89.6283	-59.9614							11.74	126
1531.2	89.3318	59.0343	1531.2	-89.3318	-59.0343							11.75	104
1532.17	89.042	58.1248	1532.17	-89.042	-58.1248							11.76	140
1533.13	88.7618	57.243	1533.13	-88.7618	-57.243							11.77	152
1534.1	88.4914	56.3895	1534.1	-88.4914	-56.3895							11.78	136
1535.06	88.2243	55.5441	1535.06	-88.2243	-55.5441							11.79	149
1536.02	87.9484	54.6684	1536.02	-87.9484	-54.6684							11.8	126
1536.99	87.651	53.7262	1536.99	-87.651	-53.7262							11.81	131
1537.95	87.3251	52.7039	1537.95	-87.3251	-52.7039							11.82	160
1538.92	86.9708	51.6144	1538.92	-86.9708	-51.6144							11.83	148
1539.88	86.5948	50.4892	1539.88	-86.5948	-50.4892							11.84	145
1540.85	86.2081	49.3666	1540.85	-86.2081	-49.3666							11.85	129
1541.81	85.8237	48.2842	1541.81	-85.8237	-48.2842							11.86	138
1542.77	85.4548	47.2744	1542.77	-85.4548	-47.2744							11.87	120
1543.74	85.1138	46.3633	1543.74	-85.1138	-46.3633							11.88	108
1544.7	84.8102	45.5701	1544.7	-84.8102	-45.5701							11.89	118
1545.67	84.5499	44.9056	1545.67	-84.5499	-44.9056							11.9	128
1546.63	84.3331	44.3692	1546.63	-84.3331	-44.3692							11.91	121
1547.6	84.154	43.9447	1547.6	-84.154	-43.9447							11.92	104
1548.56	84.0016	43.6015	1548.56	-84.0016	-43.6015							11.93	123
1549.52	83.8647	43.3067	1549.52	-83.8647	-43.3067							11.94	107
1550.49	83.7357	43.0375	1550.49	-83.7357	-43.0375							11.95	103
1551.45	83.6093	42.7841	1551.45	-83.6093	-42.7841							11.96	126
1552.42	83.4776	42.5442	1552.42	-83.4776	-42.5442							11.97	120
1553.38	83.33	42.3221	1553.38	-83.33	-42.3221							11.98	84
1554.34	83.1583	42.1291	1554.34	-83.1583	-42.1291							11.99	122
1555.31	82.9607	41.9781	1555.31	-82.9607	-41.9781							12	97
1556.27	82.7414	41.877	1556.27	-82.7414	-41.877							12.01	116
1557.24	82.5078	41.8259	1557.24	-82.5078	-41.8259							12.02	100
1558.2	82.2686	41.8194	1558.2	-82.2686	-41.8194							12.03	110
1559.17	82.0318	41.8502	1559.17	-82.0318	-41.8502							12.04	112
1560.13	81.8048	41.9145	1560.13	-81.8048	-41.9145							12.05	114
1561.09	81.5928	42.0144	1561.09	-81.5928	-42.0144							12.06	114
1562.06	81.3988	42.1582	1562.06	-81.3988	-42.1582							12.07	115
1563.02	81.2226	42.3553	1563.02	-81.2226	-42.3553							12.08	115
1563.99	81.0593	42.6107	1563.99	-81.0593	-42.6107							12.09	98
1564.95	80.8988	42.9212	1564.95	-80.8988	-42.9212							12.1	84
1565.91	80.7269	43.2799	1565.91	-80.7269	-43.2799							12.11	116
1566.88	80.5312	43.6831	1566.88	-80.5312	-43.6831							12.12	87
1567.84	80.3056	44.1331	1567.84	-80.3056	-44.1331							12.13	108
1568.81	80.0501	44.6347	1568.81	-80.0501	-44.6347							12.14	97
1569.77	79.7682	45.1938	1569.77	-79.7682	-45.1938							12.15	101
1570.74	79.466	45.8158	1570.74	-79.466	-45.8158							12.16	122
1571.7	79.1534	46.5037	1571.7	-79.1534	-46.5037							12.17	99
1572.66	78.8438	47.2555	1572.66	-78.8438	-47.2555							12.18	93
1573.63	78.5532	48.0645	1573.63	-78.5532	-48.0645							12.19	117
1574.59	78.2987	48.9222	1574.59	-78.2987	-48.9222							12.2	87
1575.56	78.0977	49.8216	1575.56	-78.0977	-49.8216							12.21	99
1576.52	77.969	50.7566	1576.52	-77.969	-50.7566							12.22	96
1577.49	77.9322	51.7207	1577.49	-77.9322	-51.7207							12.23	99
1578.45	78.0075	52.7045	1578.45	-78.0075	-52.7045							12.24	103
1579.41	78.2121	53.6959	1579.41	-78.2121	-53.6959							12.25	103
1580.38	78.5576	54.6827	1580.38	-78.5576	-54.6827							12.26	116
1581.34	79.0463	55.6573	1581.34	-79.0463	-55.6573							12.27	95
1582.31	79.6709	56.6197	1582.31	-79.6709	-56.6197							12.28	116
1583.27	80.4148	57.5773	1583.27	-80.4148	-57.5773							12.29	103
1584.24	81.2553	58.5385	1584.24	-81.2553	-58.5385							12.3	113
1585.2	82.1647	59.5054	1585.2	-82.1647	-59.5054							12.31	114
1586.16	83.1115	60.4675	1586.16	-83.1115	-60.4675							12.32	112
1587.13	84.0607	61.4022	1587.13	-84.0607	-61.4022							12.33	102
1588.09	84.9753	62.2775	1588.09	-84.9753	-62.2775							12.34	104
1589.06	85.8191	63.0576	1589.06	-85.8191	-63.0576							12.35	120
1590.02	86.5603	63.707	1590.02	-86.5603	-63.707							12.36	101
1590.98	87.1741	64.1934	1590.98	-87.1741	-64.1934							12.37	101
1591.95	87.6442	64.4889	1591.95	-87.6442	-64.4889							12.38	101
1592.91	87.962	64.5701	1592.91	-87.962	-64.5701							12.39	111
1593.88	88.1253	64.418	1593.88	-88.1253	-64.418							12.4	106
1594.84	88.1376	64.0195	1594.84	-88.1376	-64.0195							12.41	107
1595.81	88.0064	63.3692	1595.81	-88.0064	-63.3692							12.42	123
1596.77	87.7427	62.4709	1596.77	-87.7427	-62.4709							12.43	112
1597.73	87.3598	61.3375	1597.73	-87.3598	-61.3375							12.44	98
1598.7	86.8712	59.9899	1598.7	-86.8712	-59.9899							12.45	96
1599.66	86.2895	58.4557	1599.66	-86.2895	-58.4557							12.46	117
1600.63	85.6253	56.7683	1600.63	-85.6253	-56.7683							12.47	89
1601.59	84.8877	54.967	1601.59	-84.8877	-54.967							12.48	111
1602.56	84.086	53.0958	1602.56	-84.086	-53.0958							12.49	105
1603.52	83.2311	51.2015	1603.52	-83.2311	-51.2015							12.5	107
1604.48	82.3355	49.3302	1604.48	-82.3355	-49.3302							12.51	104
1605.45	81.4133	47.5236	1605.45	-81.4133	-47.5236							12.52	97
1606.41	80.4784	45.8166	1606.41	-80.4784	-45.8166							12.53	102
1607.38	79.5429	44.2376	1607.38	-79.5429	-44.2376							12.54	87
1608.34	78.615	42.8092	1608.34	-78.615	-42.8092							12.55	97
1609.31	77.6971	41.5489	1609.31	-77.6971	-41.5489							12.56	87
1610.27	76.7847	40.4694	1610.27	-76.7847	-40.4694							12.57	91
1611.23	75.8679	39.5761	1611.23	-75.8679	-39.5761							12.58	87
1612.2	74.9343	38.8666	1612.2	-74.9343	-38.8666							12.59	109
1613.16	73.9737	38.3314	1613.16	-73.9737	-38.3314							12.6	94
1614.13	72.9819	37.9572	1614.13	-72.9819	-37.9572							12.61	103
1615.09	71.9634	37.7308	1615.09	-71.9634	-37.7308							12.62	104
1616.06	70.9313	37.643	1616.06	-70.9313	-37.643							12.63	103
1617.02	69.9054	37.6887	1617.02	-69.9054	-37.6887							12.64	98
1617.98	68.9092	37.8666	1617.98	-68.9092	-37.8666							12.65	103
1618.95	67.9666	38.1762	1618.95	-67.9666	-38.1762							12.66	97
1619.91	67.0999	38.6153	1619.91	-67.0999	-38.6153							12.67	95
1620.88	66.3285	39.1791	1620.88	-66.3285	-39.1791							12.68	97
1621.84	65.6676	39.8596	1621.84	-65.6676	-39.8596							12.69	100
1622.81	65.1278	40.646	1622.81	-65.1278	-40.646							12.7	110
1623.77	64.714	41.5235	1623.77	-64.714	-41.5235							12.71	102
1624.73	64.4265	42.4722	1624.73	-64.4265	-42.4722							12.72	87
1625.7	64.2618	43.4665	1625.7	-64.2618	-43.4665							12.73	85
1626.66	64.2147	44.4776	1626.66	-64.2147	-44.4776							12.74	95
1627.63	64.2809	45.4796	1627.63	-64.2809	-45.4796							12.75	83
1628.59	64.4613	46.456	1628.59	-64.4613	-46.456							12.76	88
1629.56	64.7651	47.4065	1629.56	-64.7651	-47.4065							12.77	107
1630.52	65.2084	48.3455	1630.52	-65.2084	-48.3455							12.78	92
1631.48	65.8048	49.2939	1631.48	-65.8048	-49.2939							12.79	98
1632.45	66.5555	50.2676	1632.45	-66.5555	-50.2676							12.8	96
1633.41	67.4456	51.2695	1633.41	-67.4456	-51.2695							12.81	68
1634.38	68.4464	52.2886	1634.38	-68.4464	-52.2886							12.82	98
1635.34	69.5203	53.303	1635.34	-69.5203	-53.303							12.83	96
1636.3	70.6258	54.2847	1636.3	-70.6258	-54.2847							12.84	81
1637.27	71.7204	55.2043	1637.27	-71.7204	-55.2043							12.85	115
1638.23	72.7654	56.0352	1638.23	-72.7654	-56.0352							12.86	101
1639.2	73.7305	56.7581	1639.2	-73.7305	-56.7581							12.87	110
1640.16	74.5984	57.3651	1640.16	-74.5984	-57.3651							12.88	106
1641.12	75.3681	57.8618	1641.12	-75.3681	-57.8618							12.89	90
1642.09	76.0559	58.2675	1642.09	-76.0559	-58.2675							12.9	105
1643.05	76.6902	58.61	1643.05	-76.6902	-58.61							12.91	97
1644.02	77.301	58.9168	1644.02	-77.301	-58.9168							12.92	96
1644.98	77.9086	59.2071	1644.98	-77.9086	-59.2071							12.93	92
1645.95	78.5205	59.4911	1645.95	-78.5205	-59.4911							12.94	83
1646.91	79.1359	59.775	1646.91	-79.1359	-59.775							12.95	85
1647.88	79.7499	60.0646	1647.88	-79.7499	-60.0646							12.96	94
1648.84	80.3541	60.3637	1648.84	-80.3541	-60.3637							12.97	92
1649.8	80.9363	60.6707	1649.8	-80.9363	-60.6707							12.98	106
1650.77	81.4846	60.9796	1650.77	-81.4846	-60.9796							12.99	85
1651.73	81.991	61.2829	1651.73	-81.991	-61.2829							13	107
1652.7	82.4548	61.577	1652.7	-82.4548	-61.577							13.01	107
1653.66	82.8814	61.8643	1653.66	-82.8814	-61.8643							13.02	85
1654.62	83.2789	62.1527	1654.62	-83.2789	-62.1527							13.03	94
1655.59	83.6533	62.4533	1655.59	-83.6533	-62.4533							13.04	78
1656.55	84.0076	62.7767	1656.55	-84.0076	-62.7767							13.05	99
1657.52	84.3431	63.1321	1657.52	-84.3431	-63.1321							13.06	100
1658.48	84.6634	63.5271	1658.48	-84.6634	-63.5271							13.07	98
1659.45	84.976	63.9701	1659.45	-84.976	-63.9701							13.08	82
1660.41	85.2918	64.4702	1660.41	-85.2918	-64.4702							13.09	87
1661.37	85.6204	65.0354	1661.37	-85.6204	-65.0354							13.1	78
1662.34	85.9667	65.6693	1662.34	-85.9667	-65.6693							13.11	85
1663.3	86.3318	66.3728	1663.3	-86.3318	-66.3728							13.12	78
1664.27	86.7149	67.146	1664.27	-86.7149	-67.146							13.13	92
1665.23	87.1146	67.9892	1665.23	-87.1146	-67.9892							13.14	97
1666.2	87.5292	68.9018	1666.2	-87.5292	-68.9018							13.15	83
1667.16	87.956	69.8805	1667.16	-87.956	-69.8805							13.16	87
1668.12	88.3921	70.9201	1668.12	-88.3921	-70.9201							13.17	91
1669.09	88.8352	72.0138	1669.09	-88.8352	-72.0138							13.18	79
1670.05	89.2829	73.1523	1670.05	-89.2829	-73.1523							13.19	93
1671.02	89.7314	74.3209	1671.02	-89.7314	-74.3209							13.2	89
1671.98	90.1744	75.4977	1671.98	-90.1744	-75.4977							13.21	98
1672.94	90.6035	76.6542	1672.94	-90.6035	-76.6542							13.22	97
1673.91	91.0095	77.7592	1673.91	-91.0095	-77.7592							13.23	84
1674.87	91.3848	78.7854	1674.87	-91.3848	-78.7854							13.24	87
1675.84	91.7256	79.7171	1675.84	-91.7256	-79.7171							13.25	86
1676.8	92.0337	80.5549	1676.8	-92.0337	-80.5549							13.26	85
1677.77	92.3166	81.3177	1677.77	-92.3166	-81.3177							13.27	95
1678.73	92.5841	82.0349	1678.73	-92.5841	-82.0349							13.28	101
1679.69	92.8447	82.7335	1679.69	-92.8447	-82.7335							13.29	89
1680.66	93.1019	83.4278	1680.66	-93.1019	-83.4278							13.3	105
1681.62	93.3547	84.1173	1681.62	-93.3547	-84.1173							13.31	83
1682.59	93.6001	84.7925	1682.59	-93.6001	-84.7925							13.32	77
1683.55	93.8351	85.4405	1683.55	-93.8351	-85.4405							13.33	93
1684.52	94.0577	86.0496	1684.52	-94.0577	-86.0496							13.34	102
1685.48	94.2661	86.6099	1685.48	-94.2661	-86.6099							13.35	88
1686.44	94.4592	87.1142	1686.44	-94.4592	-87.1142							13.36	79
1687.41	94.6357	87.5577	1687.41	-94.6357	-87.5577							13.37	98
1688.37	94.7947	87.9385	1688.37	-94.7947	-87.9385							13.38	81
1689.34	94.9367	88.2599	1689.34	-94.9367	-88.2599							13.39	88
1690.3	95.0642	88.5324	1690.3	-95.0642	-88.5324							13.4	87
1691.27	95.1825	88.7736	1691.27	-95.1825	-88.7736							13.41	100
1692.23	95.2974	89.0038	1692.23	-95.2974	-89.0038							13.42	93
1693.19	95.4135	89.239	1693.19	-95.4135	-89.239							13.43	77
1694.16	95.5327	89.4868	1694.16	-95.5327	-89.4868							13.44	102
1695.12	95.654	89.7456	1695.12	-95.654	-89.7456							13.45	84
1696.09	95.7747	90.0075	1696.09	-95.7747	-90.0075							13.46	93
1697.05	95.8913	90.2616	1697.05	-95.8913	-90.2616							13.47	91
1698.02	96.0005	90.4982	1698.02	-96.0005	-90.4982							13.48	88
1698.98	96.1009	90.7121	1698.98	-96.1009	-90.7121							13.49	107
1699.94	96.193	90.9043	1699.94	-96.193	-90.9043							13.5	89
1700.91	96.2792	91.0806	1700.91	-96.2792	-91.0806							13.51	98
1701.87	96.3619	91.2478	1701.87	-96.3619	-91.2478							13.52	91
1702.84	96.4429	91.4103	1702.84	-96.4429	-91.4103							13.53	81
1703.8	96.5225	91.5687	1703.8	-96.5225	-91.5687							13.54	85
1704.77	96.6005	91.7216	1704.77	-96.6005	-91.7216							13.55	94
1705.73	96.6772	91.8697	1705.73	-96.6772	-91.8697							13.56	106
1706.69	96.7542	92.0169	1706.69	-96.7542	-92.0169							13.57	92
1707.66	96.8337	92.1685	1707.66	-96.8337	-92.1685							13.58	90
1708.62	96.917	92.3283	1708.62	-96.917	-92.3283							13.59	82
1709.59	97.0052	92.4975	1709.59	-97.0052	-92.4975							13.6	84
1710.55	97.098	92.6759	1710.55	-97.098	-92.6759							13.61	89
1711.52	97.1943	92.8625	1711.52	-97.1943	-92.8625							13.62	74
1712.48	97.2919	93.0551	1712.48	-97.2919	-93.0551							13.63	70
1713.44	97.3884	93.2512	1713.44	-97.3884	-93.2512							13.64	85
1714.41	97.482	93.449	1714.41	-97.482	-93.449							13.65	93
1715.37	97.5724	93.6476	1715.37	-97.5724	-93.6476							13.66	94
1716.34	97.6595	93.8462	1716.34	-97.6595	-93.8462							13.67	98
1717.3	97.7435	94.0433	1717.3	-97.7435	-94.0433							13.68	88
1718.26	97.8242	94.2359	1718.26	-97.8242	-94.2359							13.69	91
1719.23	97.9009	94.42	1719.23	-97.9009	-94.42							13.7	79
1720.19	97.973	94.5916	1720.19	-97.973	-94.5916							13.71	81
1721.16	98.0407	94.7484	1721.16	-98.0407	-94.7484							13.72	88
1722.12	98.1055	94.8918	1722.12	-98.1055	-94.8918							13.73	77
1723.09	98.1697	95.0273	1723.09	-98.1697	-95.0273							13.74	94
1724.05	98.2356	95.1627	1724.05	-98.2356	-95.1627							13.75	82
1725.01	98.3041	95.305	1725.01	-98.3041	-95.305							13.76	76
1725.98	98.3749	95.4584	1725.98	-98.3749	-95.4584							13.77	92
1726.94	98.4467	95.6246	1726.94	-98.4467	-95.6246							13.78	88
1727.91	98.5177	95.8027	1727.91	-98.5177	-95.8027							13.79	103
1728.87	98.5859	95.9899	1728.87	-98.5859	-95.9899							13.8	85
1729.84	98.6499	96.1823	1729.84	-98.6499	-96.1823							13.81	82
1730.8	98.7093	96.3761	1730.8	-98.7093	-96.3761							13.82	96
1731.76	98.7645	96.5677	1731.76	-98.7645	-96.5677							13.83	87
1732.73	98.8165	96.7538	1732.73	-98.8165	-96.7538							13.84	83
1733.69	98.8657	96.9302	1733.69	-98.8657	-96.9302							13.85	72
1734.66	98.9122	97.0923	1734.66	-98.9122	-97.0923							13.86	79
1735.62	98.9556	97.2356	1735.62	-98.9556	-97.2356							13.87	89
1736.59	98.9955	97.3571	1736.59	-98.9955	-97.3571							13.88	84
1737.55	99.032	97.4569	1737.55	-99.032	-97.4569							13.89	100
1738.51	99.0664	97.5388	1738.51	-99.0664	-97.5388							13.9	67
1739.48	99.1	97.6091	1739.48	-99.1	-97.6091							13.91	80
1740.44	99.1337	97.6745	1740.44	-99.1337	-97.6745							13.92	87
1741.41	99.1672	97.7398	1741.41	-99.1672	-97.7398							13.93	105
1742.37	99.1994	97.8068	1742.37	-99.1994	-97.8068							13.94	101
1743.33	99.2285	97.8755	1743.33	-99.2285	-97.8755							13.95	90
1744.3	99.2533	97.9451	1744.3	-99.2533	-97.9451							13.96	94
1745.26	99.2735	98.0158	1745.26	-99.2735	-98.0158							13.97	101
1746.23	99.2897	98.0887	1746.23	-99.2897	-98.0887							13.98	83
1747.19	99.3033	98.1654	1747.19	-99.3033	-98.1654							13.99	90
1748.15	99.3158	98.2468	1748.15	-99.3158	-98.2468							14	109
1749.12	99.3284	98.3316	1749.12	-99.3284	-98.3316							14.01	91
1750.08	99.3418	98.4167	1750.08	-99.3418	-98.4167							14.02	87
1751.05	99.3564	98.4984	1751.05	-99.3564	-98.4984							14.03	84
1752.01	99.3725	98.5732	1752.01	-99.3725	-98.5732							14.04	84
1752.98	99.3909	98.6397	1752.98	-99.3909	-98.6397							14.05	92
1753.94	99.4118	98.6983	1753.94	-99.4118	-98.6983							14.06	85
1754.9	99.4354	98.7513	1754.9	-99.4354	-98.7513							14.07	67
1755.87	99.4606	98.8007	1755.87	-99.4606	-98.8007							14.08	84
1756.83	99.4855	98.8477	1756.83	-99.4855	-98.8477							14.09	84
1757.8	99.508	98.8924	1757.8	-99.508	-98.8924							14.1	96
1758.76	99.5265	98.9347	1758.76	-99.5265	-98.9347							14.11	78
1759.73	99.5407	98.975	1759.73	-99.5407	-98.975							14.12	76
1760.69	99.5517	99.0141	1760.69	-99.5517	-99.0141							14.13	91
1761.65	99.561	99.0533	1761.65	-99.561	-99.0533							14.14	75
1762.62	99.5708	99.0937	1762.62	-99.5708	-99.0937							14.15	82
1763.58	99.5828	99.1363	1763.58	-99.5828	-99.1363							14.16	76
1764.55	99.5982	99.1808	1764.55	-99.5982	-99.1808							14.17	85
1765.51	99.6165	99.2257	1765.51	-99.6165	-99.2257							14.18	81
1766.48	99.6362	99.2684	1766.48	-99.6362	-99.2684							14.19	90
1767.44	99.6552	99.3062	1767.44	-99.6552	-99.3062							14.2	76
1768.4	99.6717	99.3377	1768.4	-99.6717	-99.3377							14.21	70
1769.37	99.6849	99.3633	1769.37	-99.6849	-99.3633							14.22	66
1770.33	99.6952	99.3842	1770.33	-99.6952	-99.3842							14.23	94
1771.3	99.7033	99.4022	1771.3	-99.7033	-99.4022							14.24	67
1772.26	99.7102	99.4181	1772.26	-99.7102	-99.4181							14.25	73
1773.22	99.7166	99.4325	1773.22	-99.7166	-99.4325							14.26	85
1774.19	99.7232	99.4453	1774.19	-99.7232	-99.4453							14.27	72
1775.15	99.7301	99.4569	1775.15	-99.7301	-99.4569							14.28	68
1776.12	99.7375	99.4683	1776.12	-99.7375	-99.4683							14.29	87
1777.08	99.7458	99.4814	1777.08	-99.7458	-99.4814							14.3	71
1778.05	99.7548	99.4981	1778.05	-99.7548	-99.4981							14.31	89
1779.01	99.7639	99.5195	1779.01	-99.7639	-99.5195							14.32	70
1779.97	99.7721	99.5455	1779.97	-99.7721	-99.5455							14.33	70
1780.94	99.7788	99.5745	1780.94	-99.7788	-99.5745							14.34	75
1781.9	99.7839	99.6053	1781.9	-99.7839	-99.6053							14.35	70
1782.87	99.788	99.6365	1782.87	-99.788	-99.6365							14.36	80
1783.83	99.7923	99.6671	1783.83	-99.7923	-99.6671							14.37	75
1784.8	99.7982	99.6963	1784.8	-99.7982	-99.6963							14.38	61
1785.76	99.8064	99.7237	1785.76	-99.8064	-99.7237							14.39	82
1786.72	99.8171	99.7489	1786.72	-99.8171	-99.7489							14.4	66
1787.69	99.8297	99.7713	1787.69	-99.8297	-99.7713							14.41	79
1788.65	99.8431	99.79	1788.65	-99.8431	-99.79							14.42	80
1789.62	99.8556	99.8037	1789.62	-99.8556	-99.8037							14.43	71
1790.58	99.8664	99.8118	1790.58	-99.8664	-99.8118							14.44	74
1791.55	99.8749	99.8145	1791.55	-99.8749	-99.8145							14.45	66
1792.51	99.8815	99.8133	1792.51	-99.8815	-99.8133							14.46	92
1793.47	99.8867	99.8107	1793.47	-99.8867	-99.8107							14.47	73
1794.44	99.8912	99.8089	1794.44	-99.8912	-99.8089							14.48	66
1795.4	99.8951	99.8096	1795.4	-99.8951	-99.8096							14.49	69
1796.37	99.8981	99.8134	1796.37	-99.8981	-99.8134							14.5	70
1797.33	99.8994	99.8195	1797.33	-99.8994	-99.8195							14.51	85
1798.3	99.8985	99.8272	1798.3	-99.8985	-99.8272							14.52	81
1799.26	99.8953	99.8361	1799.26	-99.8953	-99.8361							14.53	69
1800.22	99.8904	99.8465	1800.22	-99.8904	-99.8465							14.54	81
1801.19	99.8849	99.8592	1801.19	-99.8849	-99.8592							14.55	73
1802.15	99.8799	99.8742	1802.15	-99.8799	-99.8742							14.56	96
1803.12	99.8766	99.8906	1803.12	-99.8766	-99.8906							14.57	72
1804.08	99.8754	99.9069	1804.08	-99.8754	-99.9069							14.58	79
1805.05	99.8765	99.921	1805.05	-99.8765	-99.921							14.59	77
1806.01	99.8798	99.9315	1806.01	-99.8798	-99.9315							14.6	95
1806.97	99.8846	99.9378	1806.97	-99.8846	-99.9378							14.61	78
1807.94	99.8906	99.9407	1807.94	-99.8906	-99.9407							14.62	76
1808.9	99.8973	99.9419	1808.9	-99.8973	-99.9419							14.63	79
1809.87	99.9043	99.943	1809.87	-99.9043	-99.943							14.64	76
1810.83	99.9112	99.9452	1810.83	-99.9112	-99.9452							14.65	66
1811.8	99.9173	99.949	1811.8	-99.9173	-99.949							14.66	77
1812.76	99.9225	99.9538	1812.76	-99.9225	-99.9538							14.67	74
1813.72	99.9266	99.9592	1813.72	-99.9266	-99.9592							14.68	77
1814.69	99.9294	99.9645	1814.69	-99.9294	-99.9645							14.69	84
1815.65	99.9314	99.9695	1815.65	-99.9314	-99.9695							14.7	97
1816.62	99.9328	99.974	1816.62	-99.9328	-99.974							14.71	73
1817.58	99.9339	99.978	1817.58	-99.9339	-99.978							14.72	86
1818.54	99.9346	99.9807	1818.54	-99.9346	-99.9807							14.73	76
1819.51	99.935	99.9812	1819.51	-99.935	-99.9812							14.74	63
1820.47	99.9349	99.9784	1820.47	-99.9349	-99.9784							14.75	88
1821.44	99.9339	99.971	1821.44	-99.9339	-99.971							14.76	71
1822.4	99.9322	99.9588	1822.4	-99.9322	-99.9588							14.77	68
1823.37	99.9298	99.942	1823.37	-99.9298	-99.942							14.78	67
1824.33	99.9269	99.9223	1824.33	-99.9269	-99.9223							14.79	65
1825.29	99.924	99.9015	1825.29	-99.924	-99.9015							14.8	64
1826.26	99.9211	99.8812	1826.26	-99.9211	-99.8812							14.81	72
1827.22	99.9182	99.8624	1827.22	-99.9182	-99.8624							14.82	70
1828.19	99.9151	99.8455	1828.19	-99.9151	-99.8455							14.83	70
1829.15	99.9118	99.8308	1829.15	-99.9118	-99.8308							14.84	65
1830.12	99.9085	99.8186	1830.12	-99.9085	-99.8186							14.85	75
1831.08	99.9056	99.8097	1831.08	-99.9056	-99.8097							14.86	64
1832.04	99.9039	99.8048	1832.04	-99.9039	-99.8048							14.87	64
1833.01	99.9037	99.8044	1833.01	-99.9037	-99.8044							14.88	59
1833.97	99.9051	99.8079	1833.97	-99.9051	-99.8079							14.89	70
1834.94	99.9077	99.8143	1834.94	-99.9077	-99.8143							14.9	86
1835.9	99.9106	99.8217	1835.9	-99.9106	-99.8217							14.91	69
1836.87	99.9129	99.8284	1836.87	-99.9129	-99.8284							14.92	62
1837.83	99.9137	99.8327	1837.83	-99.9137	-99.8327							14.93	86
1838.79	99.9121	99.8335	1838.79	-99.9121	-99.8335							14.94	64
1839.76	99.9074	99.8302	1839.76	-99.9074	-99.8302							14.95	72
1840.72	99.8996	99.8224	1840.72	-99.8996	-99.8224							14.96	74
1841.69	99.8886	99.8102	1841.69	-99.8886	-99.8102							14.97	68
1842.65	99.8751	99.7936	1842.65	-99.8751	-99.7936							14.98	63
1843.62	99.8599	99.773	1843.62	-99.8599	-99.773							14.99	72
1844.58	99.8442	99.7494	1844.58	-99.8442	-99.7494							15	65
1845.54	99.8294	99.7248	1845.54	-99.8294	-99.7248							15.01	67
1846.51	99.8171	99.7019	1846.51	-99.8171	-99.7019							15.02	81
1847.47	99.8085	99.6835	1847.47	-99.8085	-99.6835							15.03	55
1848.44	99.8044	99.6712	1848.44	-99.8044	-99.6712							15.04	81
1849.4	99.8043	99.6654	1849.4	-99.8043	-99.6654							15.05	68
1850.36	99.8072	99.6645	1850.36	-99.8072	-99.6645							15.06	79
1851.33	99.8111	99.666	1851.33	-99.8111	-99.666							15.07	84
1852.29	99.814	99.6674	1852.29	-99.814	-99.6674							15.08	79
1853.26	99.8144	99.6669	1853.26	-99.8144	-99.6669							15.09	62
1854.22	99.8115	99.664	1854.22	-99.8115	-99.664							15.1	69
1855.18	99.8051	99.6589	1855.18	-99.8051	-99.6589							15.11	67
1856.15	99.796	99.6523	1856.15	-99.796	-99.6523							15.12	82
1857.11	99.785	99.6452	1857.11	-99.785	-99.6452							15.13	64
1858.08	99.7734	99.6379	1858.08	-99.7734	-99.6379							15.14	62
1859.04	99.7626	99.6304	1859.04	-99.7626	-99.6304							15.15	70
1860.01	99.7534	99.6224	1860.01	-99.7534	-99.6224							15.16	78
1860.97	99.7464	99.6131	1860.97	-99.7464	-99.6131							15.17	81
1861.93	99.7416	99.6017	1861.93	-99.7416	-99.6017							15.18	67
1862.9	99.7385	99.5878	1862.9	-99.7385	-99.5878							15.19	70
1863.86	99.736	99.5716	1863.86	-99.736	-99.5716							15.2	69
1864.83	99.7329	99.5537	1864.83	-99.7329	-99.5537							15.21	54
1865.79	99.7281	99.5351	1865.79	-99.7281	-99.5351							15.22	58
1866.76	99.7208	99.5167	1866.76	-99.7208	-99.5167							15.23	78
1867.72	99.7109	99.5002	1867.72	-99.7109	-99.5002							15.24	63
1868.68	99.6989	99.487	1868.68	-99.6989	-99.487							15.25	58
1869.65	99.6858	99.4788	1869.65	-99.6858	-99.4788							15.26	65
1870.61	99.6729	99.477	1870.61	-99.6729	-99.477							15.27	77
1871.58	99.6612	99.4818	1871.58	-99.6612	-99.4818							15.28	67
1872.54	99.6514	99.4925	1872.54	-99.6514	-99.4925							15.29	85
1873.51	99.6436	99.5071	1873.51	-99.6436	-99.5071							15.3	68
1874.47	99.6373	99.5228	1874.47	-99.6373	-99.5228							15.31	62
1875.43	99.6318	99.5373	1875.43	-99.6318	-99.5373							15.32	75
1876.4	99.6266	99.5491	1876.4	-99.6266	-99.5491							15.33	76
1877.36	99.6215	99.5581	1877.36	-99.6215	-99.5581							15.34	67
1878.33	99.6166	99.5649	1878.33	-99.6166	-99.5649							15.35	61
1879.29	99.6125	99.5706	1879.29	-99.6125	-99.5706							15.36	60
1880.26	99.61	99.5758	1880.26	-99.61	-99.5758							15.37	68
1881.22	99.6094	99.5809	1881.22	-99.6094	-99.5809							15.38	79
1882.18	99.6111	99.5856	1882.18	-99.6111	-99.5856							15.39	62
1883.15	99.6149	99.5895	1883.15	-99.6149	-99.5895							15.4	71
1884.11	99.6205	99.5923	1884.11	-99.6205	-99.5923							15.41	64
1885.08	99.6272	99.5941	1885.08	-99.6272	-99.5941							15.42	73
1886.04	99.6343	99.5955	1886.04	-99.6343	-99.5955							15.43	65
1887.01	99.6411	99.597	1887.01	-99.6411	-99.597							15.44	67
1887.97	99.6467	99.5994	1887.97	-99.6467	-99.5994							15.45	78
1888.93	99.6506	99.603	1888.93	-99.6506	-99.603							15.46	59
1889.9	99.6523	99.6077	1889.9	-99.6523	-99.6077							15.47	73
1890.86	99.6517	99.6137	1890.86	-99.6517	-99.6137							15.48	52
1891.83	99.6489	99.6211	1891.83	-99.6489	-99.6211							15.49	68
1892.79	99.6445	99.6302	1892.79	-99.6445	-99.6302							15.5	76
1893.76	99.6393	99.6415	1893.76	-99.6393	-99.6415							15.51	63
1894.72	99.6339	99.655	1894.72	-99.6339	-99.655							15.52	71
1895.68	99.6291	99.6705	1895.68	-99.6291	-99.6705							15.53	69
1896.65	99.6255	99.6871	1896.65	-99.6255	-99.6871							15.54	68
1897.61	99.6233	99.7038	1897.61	-99.6233	-99.7038							15.55	72
1898.58	99.6229	99.7198	1898.58	-99.6229	-99.7198							15.56	80
1899.54	99.6246	99.7343	1899.54	-99.6246	-99.7343							15.57	84
1900.5	99.6284	99.747	1900.5	-99.6284	-99.747							15.58	62
1901.47	99.6343	99.7581	1901.47	-99.6343	-99.7581							15.59	65
1902.43	99.6418	99.7676	1902.43	-99.6418	-99.7676							15.6	65
1903.4	99.6501	99.7755	1903.4	-99.6501	-99.7755							15.61	54
1904.36	99.6585	99.7819	1904.36	-99.6585	-99.7819							15.62	68
1905.33	99.6659	99.7866	1905.33	-99.6659	-99.7866							15.63	74
1906.29	99.6715	99.79	1906.29	-99.6715	-99.79							15.64	71
1907.25	99.6752	99.7929	1907.25	-99.6752	-99.7929							15.65	57
1908.22	99.6769	99.7964	1908.22	-99.6769	-99.7964							15.66	58
1909.18	99.677	99.8015	1909.18	-99.677	-99.8015							15.67	48
1910.15	99.676	99.8089	1910.15	-99.676	-99.8089							15.68	57
1911.11	99.6743	99.8185	1911.11	-99.6743	-99.8185							15.69	53
1912.08	99.6723	99.8294	1912.08	-99.6723	-99.8294							15.7	67
1913.04	99.6699	99.84	1913.04	-99.6699	-99.84							15.71	65
1914	99.6671	99.8484	1914	-99.6671	-99.8484							15.72	70
1914.97	99.6638	99.8534	1914.97	-99.6638	-99.8534							15.73	55
1915.93	99.66	99.8543	1915.93	-99.66	-99.8543							15.74	45
1916.9	99.6558	99.8515	1916.9	-99.6558	-99.8515							15.75	86
1917.86	99.6514	99.846	1917.86	-99.6514	-99.846							15.76	56
1918.83	99.647	99.8389	1918.83	-99.647	-99.8389							15.77	63
1919.79	99.6427	99.8317	1919.79	-99.6427	-99.8317							15.78	70
1920.75	99.6389	99.8254	1920.75	-99.6389	-99.8254							15.79	75
1921.72	99.6356	99.8211	1921.72	-99.6356	-99.8211							15.8	55
1922.68	99.633	99.8196	1922.68	-99.633	-99.8196							15.81	69
1923.65	99.6312	99.8215	1923.65	-99.6312	-99.8215							15.82	57
1924.61	99.6302	99.8268	1924.61	-99.6302	-99.8268							15.83	52
1925.57	99.6295	99.8352	1925.57	-99.6295	-99.8352							15.84	59
1926.54	99.6287	99.8454	1926.54	-99.6287	-99.8454							15.85	71
1927.5	99.6271	99.856	1927.5	-99.6271	-99.856							15.86	58
1928.47	99.6243	99.8655	1928.47	-99.6243	-99.8655							15.87	58
1929.43	99.6199	99.873	1929.43	-99.6199	-99.873							15.88	70
1930.4	99.6141	99.8781	1930.4	-99.6141	-99.8781							15.89	55
1931.36	99.6075	99.8811	1931.36	-99.6075	-99.8811							15.9	66
1932.32	99.6009	99.8826	1932.32	-99.6009	-99.8826							15.91	74
1933.29	99.595	99.8834	1933.29	-99.595	-99.8834							15.92	57
1934.25	99.5904	99.8835	1934.25	-99.5904	-99.8835							15.93	59
1935.22	99.5875	99.8828	1935.22	-99.5875	-99.8828							15.94	52
1936.18	99.5863	99.8806	1936.18	-99.5863	-99.8806							15.95	59
1937.14	99.5862	99.8763	1937.14	-99.5862	-99.8763							15.96	61
1938.11	99.5868	99.8696	1938.11	-99.5868	-99.8696							15.97	53
1939.07	99.5872	99.8609	1939.07	-99.5872	-99.8609							15.98	62
1940.04	99.5868	99.8511	1940.04	-99.5868	-99.8511							15.99	48
1941	99.5853	99.8415	1941	-99.5853	-99.8415							16	70
1941.97	99.5822	99.8332	1941.97	-99.5822	-99.8332							16.01	59
1942.93	99.5773	99.827	1942.93	-99.5773	-99.827							16.02	65
1943.89	99.5707	99.8234	1943.89	-99.5707	-99.8234							16.03	53
1944.86	99.5627	99.8223	1944.86	-99.5627	-99.8223							16.04	61
1945.82	99.5536	99.8236	1945.82	-99.5536	-99.8236							16.05	48
1946.79	99.5439	99.827	1946.79	-99.5439	-99.827							16.06	54
1947.75	99.5343	99.8321	1947.75	-99.5343	-99.8321							16.07	52
1948.72	99.5251	99.8382	1948.72	-99.5251	-99.8382							16.08	55
1949.68	99.5165	99.8442	1949.68	-99.5165	-99.8442							16.09	65
1950.64	99.5084	99.8492	1950.64	-99.5084	-99.8492							16.1	60
1951.61	99.501	99.8521	1951.61	-99.501	-99.8521							16.11	73
1952.57	99.4941	99.8528	1952.57	-99.4941	-99.8528							16.12	74
1953.54	99.488	99.8512	1953.54	-99.488	-99.8512							16.13	61
1954.5	99.4831	99.848	1954.5	-99.4831	-99.848							16.14	66
1955.47	99.4795	99.8442	1955.47	-99.4795	-99.8442							16.15	68
1956.43	99.4773	99.8404	1956.43	-99.4773	-99.8404							16.16	76
1957.39	99.4766	99.8369	1957.39	-99.4766	-99.8369							16.17	50
1958.36	99.4767	99.8336	1958.36	-99.4767	-99.8336							16.18	72
1959.32	99.4771	99.8298	1959.32	-99.4771	-99.8298							16.19	63
1960.29	99.4769	99.825	1960.29	-99.4769	-99.825							16.2	74
1961.25	99.4752	99.8187	1961.25	-99.4752	-99.8187							16.21	76
1962.21	99.4713	99.8108	1962.21	-99.4713	-99.8108							16.22	62
1963.18	99.465	99.8019	1963.18	-99.465	-99.8019							16.23	55
1964.14	99.456	99.7925	1964.14	-99.456	-99.7925							16.24	56
1965.11	99.4446	99.7835	1965.11	-99.4446	-99.7835							16.25	55
1966.07	99.4314	99.7752	1966.07	-99.4314	-99.7752							16.26	64
1967.04	99.417	99.7679	1967.04	-99.417	-99.7679							16.27	67
1968	99.4023	99.7619	1968	-99.4023	-99.7619							16.28	61
1968.96	99.3884	99.7573	1968.96	-99.3884	-99.7573							16.29	58
1969.93	99.3761	99.7542	1969.93	-99.3761	-99.7542							16.3	65
1970.89	99.3661	99.7526	1970.89	-99.3661	-99.7526							16.31	67
1971.86	99.359	99.7523	1971.86	-99.359	-99.7523							16.32	51
1972.82	99.3547	99.7528	1972.82	-99.3547	-99.7528							16.33	59
1973.79	99.3527	99.7533	1973.79	-99.3527	-99.7533							16.34	67
1974.75	99.3523	99.7529	1974.75	-99.3523	-99.7529							16.35	62
1975.71	99.3527	99.7511	1975.71	-99.3527	-99.7511							16.36	42
1976.68	99.3532	99.7478	1976.68	-99.3532	-99.7478							16.37	66
1977.64	99.3532	99.7434	1977.64	-99.3532	-99.7434							16.38	70
1978.61	99.3522	99.7386	1978.61	-99.3522	-99.7386							16.39	56
1979.57	99.3501	99.7339	1979.57	-99.3501	-99.7339							16.4	54
1980.54	99.3466	99.7296	1980.54	-99.3466	-99.7296							16.41	63
1981.5	99.3417	99.7258	1981.5	-99.3417	-99.7258							16.42	71
1982.46	99.3354	99.7217	1982.46	-99.3354	-99.7217							16.43	64
1983.43	99.3277	99.7169	1983.43	-99.3277	-99.7169							16.44	57
1984.39	99.3187	99.711	1984.39	-99.3187	-99.711							16.45	73
1985.36	99.3087	99.7038	1985.36	-99.3087	-99.7038							16.46	59
1986.32	99.2982	99.6955	1986.32	-99.2982	-99.6955							16.47	66
1987.29	99.2876	99.6868	1987.29	-99.2876	-99.6868							16.48	66
1988.25	99.2773	99.678	1988.25	-99.2773	-99.678							16.49	78
1989.21	99.2677	99.6697	1989.21	-99.2677	-99.6697							16.5	69
1990.18	99.2592	99.6621	1990.18	-99.2592	-99.6621							16.51	62
1991.14	99.2519	99.6554	1991.14	-99.2519	-99.6554							16.52	68
1992.11	99.246	99.6501	1992.11	-99.246	-99.6501							16.53	62
1993.07	99.2416	99.6465	1993.07	-99.2416	-99.6465							16.54	66
1994.04	99.2387	99.6447	1994.04	-99.2387	-99.6447							16.55	50
1995	99.2369	99.6449	1995	-99.2369	-99.6449							16.56	58
1995.96	99.2358	99.6466	1995.96	-99.2358	-99.6466							16.57	61
1996.93	99.2345	99.6489	1996.93	-99.2345	-99.6489							16.58	47
1997.89	99.2324	99.651	1997.89	-99.2324	-99.651							16.59	65
1998.86	99.2289	99.6521	1998.86	-99.2289	-99.6521							16.6	58
1999.82	99.2235	99.6517	1999.82	-99.2235	-99.6517							16.61	54
2000.79	99.2162	99.6499	2000.79	-99.2162	-99.6499							16.62	51
2001.75	99.2072	99.647	2001.75	-99.2072	-99.647							16.63	54
2002.71	99.1969	99.6436	2002.71	-99.1969	-99.6436							16.64	53
2003.68	99.186	99.6401	2003.68	-99.186	-99.6401							16.65	57
2004.64	99.175	99.6365	2004.64	-99.175	-99.6365							16.66	63
2005.61	99.1646	99.6327	2005.61	-99.1646	-99.6327							16.67	56
2006.57	99.1552	99.6286	2006.57	-99.1552	-99.6286							16.68	61
2007.53	99.1472	99.6241	2007.53	-99.1472	-99.6241							16.69	55
2008.5	99.1411	99.6192	2008.5	-99.1411	-99.6192							16.7	55
2009.46	99.1367	99.6139	2009.46	-99.1367	-99.6139							16.71	41
2010.43	99.134	99.6085	2010.43	-99.134	-99.6085							16.72	38
2011.39	99.1326	99.6028	2011.39	-99.1326	-99.6028							16.73	55
2012.36	99.1318	99.5968	2012.36	-99.1318	-99.5968							16.74	53
2013.32	99.131	99.59	2013.32	-99.131	-99.59							16.75	53
2014.28	99.1295	99.5827	2014.28	-99.1295	-99.5827							16.76	41
2015.25	99.1268	99.5749	2015.25	-99.1268	-99.5749							16.77	53
2016.21	99.1227	99.5672	2016.21	-99.1227	-99.5672							16.78	57
2017.18	99.1172	99.5605	2017.18	-99.1172	-99.5605							16.79	61
2018.14	99.1103	99.5552	2018.14	-99.1103	-99.5552							16.8	48
2019.11	99.1023	99.5517	2019.11	-99.1023	-99.5517							16.81	60
2020.07	99.0935	99.5498	2020.07	-99.0935	-99.5498							16.82	57
2021.03	99.084	99.5491	2021.03	-99.084	-99.5491							16.83	57
2022	99.0743	99.5487	2022	-99.0743	-99.5487							16.84	55
2022.96	99.0646	99.5482	2022.96	-99.0646	-99.5482							16.85	64
2023.93	99.0553	99.5474	2023.93	-99.0553	-99.5474							16.86	45
2024.89	99.0467	99.546	2024.89	-99.0467	-99.546							16.87	71
2025.86	99.0391	99.5443	2025.86	-99.0391	-99.5443							16.88	47
2026.82	99.0325	99.5422	2026.82	-99.0325	-99.5422							16.89	59
2027.78	99.0271	99.5397	2027.78	-99.0271	-99.5397							16.9	63
2028.75	99.0229	99.5367	2028.75	-99.0229	-99.5367							16.91	54
2029.71	99.0196	99.5332	2029.71	-99.0196	-99.5332							16.92	47
2030.68	99.0171	99.5292	2030.68	-99.0171	-99.5292							16.93	61
2031.64	99.0153	99.5249	2031.64	-99.0153	-99.5249							16.94	52
2032.6	99.0137	99.5205	2032.6	-99.0137	-99.5205							16.95	63
2033.57	99.0121	99.5162	2033.57	-99.0121	-99.5162							16.96	56
2034.53	99.01	99.512	2034.53	-99.01	-99.512							16.97	53
2035.5	99.007	99.5075	2035.5	-99.007	-99.5075							16.98	43
2036.46	99.0027	99.5025	2036.46	-99.0027	-99.5025							16.99	56
2037.42	98.9968	99.4967	2037.42	-98.9968	-99.4967							17	55
2038.39	98.9893	99.4902	2038.39	-98.9893	-99.4902							17.01	80
2039.35	98.9804	99.4833	2039.35	-98.9804	-99.4833							17.02	47
2040.32	98.9704	99.4765	2040.32	-98.9704	-99.4765							17.03	49
2041.28	98.9599	99.4703	2041.28	-98.9599	-99.4703							17.04	45
2042.25	98.9494	99.4651	2042.25	-98.9494	-99.4651							17.05	51
2043.21	98.9393	99.4607	2043.21	-98.9393	-99.4607							17.06	49
2044.17	98.9302	99.457	2044.17	-98.9302	-99.457							17.07	64
2045.14	98.9224	99.4536	2045.14	-98.9224	-99.4536							17.08	48
2046.1	98.9161	99.4503	2046.1	-98.9161	-99.4503							17.09	45
2047.07	98.9115	99.447	2047.07	-98.9115	-99.447							17.1	59
2048.03	98.9086	99.4438	2048.03	-98.9086	-99.4438							17.11	55
2049	98.9071	99.4409	2049	-98.9071	-99.4409							17.12	60
2049.96	98.9069	99.4381	2049.96	-98.9069	-99.4381							17.13	51
2050.93	98.9072	99.4354	2050.93	-98.9072	-99.4354							17.14	58
2051.89	98.9078	99.4325	2051.89	-98.9078	-99.4325							17.15	48
2052.85	98.9079	99.4293	2052.85	-98.9079	-99.4293							17.16	45
2053.82	98.9073	99.4258	2053.82	-98.9073	-99.4258							17.17	49
2054.78	98.9056	99.4221	2054.78	-98.9056	-99.4221							17.18	49
2055.75	98.9026	99.4184	2055.75	-98.9026	-99.4184							17.19	59
2056.71	98.8983	99.4148	2056.71	-98.8983	-99.4148							17.2	58
2057.67	98.8926	99.4114	2057.67	-98.8926	-99.4114							17.21	51
2058.64	98.8856	99.4079	2058.64	-98.8856	-99.4079							17.22	50
2059.6	98.8775	99.4041	2059.6	-98.8775	-99.4041							17.23	59
2060.57	98.8684	99.3997	2060.57	-98.8684	-99.3997							17.24	50
2061.53	98.8589	99.3948	2061.53	-98.8589	-99.3948							17.25	69
2062.5	98.8494	99.3897	2062.5	-98.8494	-99.3897							17.26	65
2063.46	98.8404	99.3848	2063.46	-98.8404	-99.3848							17.27	50
2064.42	98.8325	99.3806	2064.42	-98.8325	-99.3806							17.28	56
2065.39	98.8261	99.3774	2065.39	-98.8261	-99.3774							17.29	53
2066.35	98.8213	99.3751	2066.35	-98.8213	-99.3751							17.3	44
2067.32	98.8182	99.3734	2067.32	-98.8182	-99.3734							17.31	51
2068.28	98.8166	99.3722	2068.28	-98.8166	-99.3722							17.32	66
2069.24	98.8163	99.3711	2069.24	-98.8163	-99.3711							17.33	59
2070.21	98.8168	99.37	2070.21	-98.8168	-99.37							17.34	58
2071.17	98.8177	99.3691	2071.17	-98.8177	-99.3691							17.35	54
2072.14	98.8184	99.3683	2072.14	-98.8184	-99.3683							17.36	53
2073.1	98.8185	99.3676	2073.1	-98.8185	-99.3676							17.37	58
2074.07	98.8175	99.3668	2074.07	-98.8175	-99.3668							17.38	55
2075.03	98.8152	99.3657	2075.03	-98.8152	-99.3657							17.39	77
2075.99	98.8112	99.364	2075.99	-98.8112	-99.364							17.4	55
2076.96	98.8057	99.3616	2076.96	-98.8057	-99.3616							17.41	60
2077.92	98.7988	99.3587	2077.92	-98.7988	-99.3587							17.42	57
2078.89	98.791	99.3556	2078.89	-98.791	-99.3556							17.43	68
2079.85	98.7827	99.3525	2079.85	-98.7827	-99.3525							17.44	49
2080.82	98.7742	99.3496	2080.82	-98.7742	-99.3496							17.45	79
2081.78	98.7661	99.3467	2081.78	-98.7661	-99.3467							17.46	60
2082.74	98.7586	99.3436	2082.74	-98.7586	-99.3436							17.47	51
2083.71	98.7521	99.3403	2083.71	-98.7521	-99.3403							17.48	53
2084.67	98.7467	99.3365	2084.67	-98.7467	-99.3365							17.49	55
2085.64	98.7426	99.3324	2085.64	-98.7426	-99.3324							17.5	53
2086.6	98.7398	99.3285	2086.6	-98.7398	-99.3285							17.51	55
2087.57	98.7384	99.3248	2087.57	-98.7384	-99.3248							17.52	64
2088.53	98.738	99.3215	2088.53	-98.738	-99.3215							17.53	50
2089.49	98.7384	99.3186	2089.49	-98.7384	-99.3186							17.54	62
2090.46	98.7391	99.3157	2090.46	-98.7391	-99.3157							17.55	49
2091.42	98.7397	99.3128	2091.42	-98.7397	-99.3128							17.56	56
2092.39	98.7398	99.3096	2092.39	-98.7398	-99.3096							17.57	62
2093.35	98.7389	99.3063	2093.35	-98.7389	-99.3063							17.58	62
2094.32	98.7369	99.3031	2094.32	-98.7369	-99.3031							17.59	58
2095.28	98.7336	99.3	2095.28	-98.7336	-99.3							17.6	66
2096.24	98.729	99.2973	2096.24	-98.729	-99.2973							17.61	57
2097.21	98.7231	99.2945	2097.21	-98.7231	-99.2945							17.62	54
2098.17	98.7161	99.2915	2098.17	-98.7161	-99.2915							17.63	49
2099.14	98.7082	99.288	2099.14	-98.7082	-99.288							17.64	52
2100.1	98.6997	99.284	2100.1	-98.6997	-99.284							17.65	52
2101.07	98.6912	99.2796	2101.07	-98.6912	-99.2796							17.66	42
2102.03	98.6831	99.2751	2102.03	-98.6831	-99.2751							17.67	36
2102.99	98.6759	99.2707	2102.99	-98.6759	-99.2707							17.68	45
2103.96	98.6698	99.2666	2103.96	-98.6698	-99.2666							17.69	37
2104.92	98.665	99.2628	2104.92	-98.665	-99.2628							17.7	40
2105.89	98.6616	99.259	2105.89	-98.6616	-99.259							17.71	56
2106.85	98.6594	99.2552	2106.85	-98.6594	-99.2552							17.72	31
2107.81	98.6583	99.2513	2107.81	-98.6583	-99.2513							17.73	48
2108.78	98.6578	99.2476	2108.78	-98.6578	-99.2476							17.74	47
2109.74	98.6578	99.2441	2109.74	-98.6578	-99.2441							17.75	34
2110.71	98.6579	99.2411	2110.71	-98.6579	-99.2411							17.76	45
2111.67	98.6578	99.2385	2111.67	-98.6578	-99.2385							17.77	52
2112.64	98.6572	99.2362	2112.64	-98.6572	-99.2362							17.78	50
2113.6	98.6557	99.2339	2113.6	-98.6557	-99.2339							17.79	45
2114.56	98.6533	99.2314	2114.56	-98.6533	-99.2314							17.8	44
2115.53	98.6499	99.2286	2115.53	-98.6499	-99.2286							17.81	39
2116.49	98.6455	99.2258	2116.49	-98.6455	-99.2258							17.82	56
2117.46	98.6405	99.2231	2117.46	-98.6405	-99.2231							17.83	58
2118.42	98.6351	99.2208	2118.42	-98.6351	-99.2208							17.84	58
2119.39	98.6295	99.219	2119.39	-98.6295	-99.219							17.85	38
2120.35	98.6239	99.2177	2120.35	-98.6239	-99.2177							17.86	53
2121.31	98.6187	99.2165	2121.31	-98.6187	-99.2165							17.87	40
2122.28	98.6139	99.2153	2122.28	-98.6139	-99.2153							17.88	44
2123.24	98.6098	99.2139	2123.24	-98.6098	-99.2139							17.89	59
2124.21	98.6063	99.2123	2124.21	-98.6063	-99.2123							17.9	48
2125.17	98.6037	99.2107	2125.17	-98.6037	-99.2107							17.91	53
2126.14	98.6019	99.2091	2126.14	-98.6019	-99.2091							17.92	46
2127.1	98.6009	99.2078	2127.1	-98.6009	-99.2078							17.93	52
2128.06	98.6005	99.2065	2128.06	-98.6005	-99.2065							17.94	57
2129.03	98.6003	99.2052	2129.03	-98.6003	-99.2052							17.95	44
2129.99	98.6001	99.2037	2129.99	-98.6001	-99.2037							17.96	49
2130.96	98.5996	99.2019	2130.96	-98.5996	-99.2019							17.97	48
2131.92	98.5985	99.2	2131.92	-98.5985	-99.2							17.98	41
2132.89	98.5966	99.198	2132.89	-98.5966	-99.198							17.99	56
2133.85	98.5939	99.1961	2133.85	-98.5939	-99.1961							18	51
2134.81	98.5902	99.1942	2134.81	-98.5902	-99.1942							18.01	47
2135.78	98.5856	99.1923	2135.78	-98.5856	-99.1923							18.02	43
2136.74	98.5803	99.1901	2136.74	-98.5803	-99.1901							18.03	48
2137.71	98.5745	99.1875	2137.71	-98.5745	-99.1875							18.04	39
2138.67	98.5683	99.1844	2138.67	-98.5683	-99.1844							18.05	50
2139.63	98.5623	99.1811	2139.63	-98.5623	-99.1811							18.06	51
2140.6	98.5565	99.1778	2140.6	-98.5565	-99.1778							18.07	45
2141.56	98.5514	99.1748	2141.56	-98.5514	-99.1748							18.08	40
2142.53	98.547	99.1722	2142.53	-98.547	-99.1722							18.09	44
2143.49	98.5435	99.1699	2143.49	-98.5435	-99.1699							18.1	45
2144.46	98.5408	99.1676	2144.46	-98.5408	-99.1676							18.11	46
2145.42	98.5388	99.165	2145.42	-98.5388	-99.165							18.12	36
2146.38	98.5372	99.1622	2146.38	-98.5372	-99.1622							18.13	48
2147.35	98.5361	99.1591	2147.35	-98.5361	-99.1591							18.14	34
2148.31	98.5351	99.1559	2148.31	-98.5351	-99.1559							18.15	55
2149.28	98.5344	99.1528	2149.28	-98.5344	-99.1528							18.16	32
2150.24	98.5336	99.1498	2150.24	-98.5336	-99.1498							18.17	44
2151.2	98.5327	99.147	2151.2	-98.5327	-99.147							18.18	46
2152.17	98.5314	99.1441	2152.17	-98.5314	-99.1441							18.19	42
2153.13	98.5298	99.141	2153.13	-98.5298	-99.141							18.2	47
2154.1	98.5278	99.1375	2154.1	-98.5278	-99.1375							18.21	42
2155.06	98.5251	99.1338	2155.06	-98.5251	-99.1338							18.22	44
2156.03	98.522	99.13	2156.03	-98.522	-99.13							18.23	46
2156.99	98.5185	99.1262	2156.99	-98.5185	-99.1262							18.24	54
2157.95	98.5145	99.1226	2157.95	-98.5145	-99.1226							18.25	37
2158.92	98.5102	99.119	2158.92	-98.5102	-99.119							18.26	39
2159.88	98.5057	99.1153	2159.88	-98.5057	-99.1153							18.27	31
2160.85	98.5011	99.1114	2160.85	-98.5011	-99.1114							18.28	51
2161.81	98.4966	99.1072	2161.81	-98.4966	-99.1072							18.29	35
2162.78	98.4922	99.1029	2162.78	-98.4922	-99.1029							18.3	43
2163.74	98.4883	99.0987	2163.74	-98.4883	-99.0987							18.31	40
2164.7	98.4848	99.0946	2164.7	-98.4848	-99.0946							18.32	45
2165.67	98.482	99.0907	2165.67	-98.482	-99.0907							18.33	52
2166.63	98.4798	99.0868	2166.63	-98.4798	-99.0868							18.34	45
2167.6	98.4782	99.0828	2167.6	-98.4782	-99.0828							18.35	48
2168.56	98.4771	99.0786	2168.56	-98.4771	-99.0786							18.36	36
2169.53	98.4765	99.0741	2169.53	-98.4765	-99.0741							18.37	42
2170.49	98.4762	99.0696	2170.49	-98.4762	-99.0696							18.38	44
2171.45	98.4759	99.0653	2171.45	-98.4759	-99.0653							18.39	45
2172.42	98.4757	99.0614	2172.42	-98.4757	-99.0614							18.4	58
2173.38	98.4751	99.0579	2173.38	-98.4751	-99.0579							18.41	35
2174.35	98.474	99.0548	2174.35	-98.474	-99.0548							18.42	43
2175.31	98.4722	99.0516	2175.31	-98.4722	-99.0516							18.43	51
2176.28	98.4695	99.0482	2176.28	-98.4695	-99.0482							18.44	36
2177.24	98.4659	99.0445	2177.24	-98.4659	-99.0445							18.45	35
2178.2	98.4616	99.0405	2178.2	-98.4616	-99.0405							18.46	44
2179.17	98.4565	99.0363	2179.17	-98.4565	-99.0363							18.47	38
2180.13	98.4511	99.0323	2180.13	-98.4511	-99.0323							18.48	40
2181.1	98.4455	99.0284	2181.1	-98.4455	-99.0284							18.49	27
2182.06	98.4401	99.0248	2182.06	-98.4401	-99.0248							18.5	41
2183.03	98.435	99.0212	2183.03	-98.435	-99.0212							18.51	45
2183.99	98.4304	99.0177	2183.99	-98.4304	-99.0177							18.52	44
2184.95	98.4266	99.014	2184.95	-98.4266	-99.014							18.53	42
2185.92	98.4236	99.0103	2185.92	-98.4236	-99.0103							18.54	40
2186.88	98.4214	99.0067	2186.88	-98.4214	-99.0067							18.55	45
2187.85	98.4201	99.0033	2187.85	-98.4201	-99.0033							18.56	42
2188.81	98.4196	99.0002	2188.81	-98.4196	-99.0002							18.57	35
2189.77	98.4198	98.9972	2189.77	-98.4198	-98.9972							18.58	44
2190.74	98.4203	98.9943	2190.74	-98.4203	-98.9943							18.59	40
2191.7	98.421	98.9913	2191.7	-98.421	-98.9913							18.6	39
2192.67	98.4215	98.9881	2192.67	-98.4215	-98.9881							18.61	42
2193.63	98.4216	98.9847	2193.63	-98.4216	-98.9847							18.62	45
2194.6	98.421	98.9814	2194.6	-98.421	-98.9814							18.63	43
2195.56	98.4196	98.9781	2195.56	-98.4196	-98.9781							18.64	39
2196.52	98.417	98.975	2196.52	-98.417	-98.975							18.65	49
2197.49	98.4134	98.9719	2197.49	-98.4134	-98.9719							18.66	44
2198.45	98.4087	98.9687	2198.45	-98.4087	-98.9687							18.67	36
2199.42	98.4031	98.9652	2199.42	-98.4031	-98.9652							18.68	40
2200.38	98.3969	98.9614	2200.38	-98.3969	-98.9614							18.69	34
2201.34	98.3903	98.9575	2201.34	-98.3903	-98.9575							18.7	44
2202.31	98.3837	98.9536	2202.31	-98.3837	-98.9536							18.71	36
2203.27	98.3777	98.9498	2203.27	-98.3777	-98.9498							18.72	42
2204.24	98.3724	98.9462	2204.24	-98.3724	-98.9462							18.73	42
2205.2	98.3683	98.9427	2205.2	-98.3683	-98.9427							18.74	44
2206.17	98.3654	98.9391	2206.17	-98.3654	-98.9391							18.75	37
2207.13	98.3637	98.9353	2207.13	-98.3637	-98.9353							18.76	46
2208.09	98.3633	98.9312	2208.09	-98.3633	-98.9312							18.77	38
2209.06	98.3638	98.9269	2209.06	-98.3638	-98.9269							18.78	39
2210.02	98.3652	98.9228	2210.02	-98.3652	-98.9228							18.79	61
2210.99	98.367	98.9189	2210.99	-98.367	-98.9189							18.8	41
2211.95	98.3688	98.9155	2211.95	-98.3688	-98.9155							18.81	37
2212.92	98.3702	98.9122	2212.92	-98.3702	-98.9122							18.82	44
2213.88	98.3708	98.909	2213.88	-98.3708	-98.909							18.83	47
2214.84	98.3703	98.9056	2214.84	-98.3703	-98.9056							18.84	49
2215.81	98.3685	98.9018	2215.81	-98.3685	-98.9018							18.85	49
2216.77	98.3652	98.8976	2216.77	-98.3652	-98.8976							18.86	34
2217.74	98.3607	98.8932	2217.74	-98.3607	-98.8932							18.87	37
2218.7	98.355	98.8887	2218.7	-98.355	-98.8887							18.88	45
2219.67	98.3486	98.8842	2219.67	-98.3486	-98.8842							18.89	47
2220.63	98.3419	98.8798	2220.63	-98.3419	-98.8798							18.9	44
2221.59	98.3352	98.8753	2221.59	-98.3352	-98.8753							18.91	28
2222.56	98.3291	98.8708	2222.56	-98.3291	-98.8708							18.92	48
2223.52	98.3237	98.8662	2223.52	-98.3237	-98.8662							18.93	44
2224.49	98.3195	98.8616	2224.49	-98.3195	-98.8616							18.94	45
2225.45	98.3166	98.8572	2225.45	-98.3166	-98.8572							18.95	52
2226.41	98.3152	98.853	2226.41	-98.3152	-98.853							18.96	37
2227.38	98.315	98.849	2227.38	-98.315	-98.849							18.97	49
2228.34	98.316	98.8449	2228.34	-98.316	-98.8449							18.98	59
2229.31	98.3177	98.8406	2229.31	-98.3177	-98.8406							18.99	49
2230.27	98.3199	98.8361	2230.27	-98.3199	-98.8361							19	54
2231.24	98.3219	98.8311	2231.24	-98.3219	-98.8311							19.01	51
2232.2	98.3234	98.8259	2232.2	-98.3234	-98.8259							19.02	72
2233.16	98.3239	98.8206	2233.16	-98.3239	-98.8206							19.03	66
2234.13	98.3231	98.8154	2234.13	-98.3231	-98.8154							19.04	64
2235.09	98.3209	98.8105	2235.09	-98.3209	-98.8105							19.05	93
2236.06	98.3172	98.8057	2236.06	-98.3172	-98.8057							19.06	91
2237.02	98.3121	98.8009	2237.02	-98.3121	-98.8009							19.07	96
2237.99	98.3059	98.796	2237.99	-98.3059	-98.796							19.08	101
2238.95	98.2989	98.7909	2238.95	-98.2989	-98.7909							19.09	90
2239.91	98.2914	98.7856	2239.91	-98.2914	-98.7856							19.1	112
2240.88	98.2842	98.7804	2240.88	-98.2842	-98.7804							19.11	105
2241.84	98.2776	98.7754	2241.84	-98.2776	-98.7754							19.12	103
2242.81	98.2721	98.7707	2242.81	-98.2721	-98.7707							19.13	145
2243.77	98.268	98.7663	2243.77	-98.268	-98.7663							19.14	157
2244.74	98.2656	98.7621	2244.74	-98.2656	-98.7621							19.15	143
2245.7	98.2647	98.7579	2245.7	-98.2647	-98.7579							19.16	130
2246.66	98.2653	98.7535	2246.66	-98.2653	-98.7535							19.17	154
2247.63	98.2671	98.7492	2247.63	-98.2671	-98.7492							19.18	175
2248.59	98.2698	98.7448	2248.59	-98.2698	-98.7448							19.19	199
2249.56	98.273	98.7407	2249.56	-98.273	-98.7407							19.2	228
2250.52	98.2763	98.7367	2250.52	-98.2763	-98.7367							19.21	192
2251.49	98.279	98.733	2251.49	-98.279	-98.733							19.22	207
2252.45	98.281	98.7294	2252.45	-98.281	-98.7294							19.23	197
2253.41	98.2816	98.7259	2253.41	-98.2816	-98.7259							19.24	191
2254.38	98.2807	98.7224	2254.38	-98.2807	-98.7224							19.25	211
2255.34	98.2781	98.7189	2255.34	-98.2781	-98.7189							19.26	211
2256.31	98.2741	98.7155	2256.31	-98.2741	-98.7155							19.27	192
2257.27	98.2689	98.7123	2257.27	-98.2689	-98.7123							19.28	190
2258.24	98.2628	98.7092	2258.24	-98.2628	-98.7092							19.29	199
2259.2	98.2564	98.7061	2259.2	-98.2564	-98.7061							19.3	238
2260.16	98.2501	98.7028	2260.16	-98.2501	-98.7028							19.31	232
2261.13	98.2446	98.6992	2261.13	-98.2446	-98.6992							19.32	197
2262.09	98.2401	98.6951	2262.09	-98.2401	-98.6951							19.33	190
2263.06	98.2371	98.6908	2263.06	-98.2371	-98.6908							19.34	183
2264.02	98.2358	98.6864	2264.02	-98.2358	-98.6864							19.35	184
2264.99	98.2361	98.6821	2264.99	-98.2361	-98.6821							19.36	193
2265.95	98.2379	98.678	2265.95	-98.2379	-98.678							19.37	161
2266.91	98.2409	98.6739	2266.91	-98.2409	-98.6739							19.38	163
2267.88	98.2446	98.6696	2267.88	-98.2446	-98.6696							19.39	131
2268.84	98.2483	98.665	2268.84	-98.2483	-98.665							19.4	137
2269.81	98.2516	98.6599	2269.81	-98.2516	-98.6599							19.41	130
2270.77	98.2538	98.6546	2270.77	-98.2538	-98.6546							19.42	113
2271.73	98.2545	98.6491	2271.73	-98.2545	-98.6491							19.43	104
2272.7	98.2535	98.6437	2272.7	-98.2535	-98.6437							19.44	91
2273.66	98.2506	98.6386	2273.66	-98.2506	-98.6386							19.45	106
2274.63	98.2458	98.6339	2274.63	-98.2458	-98.6339							19.46	83
2275.59	98.2395	98.6294	2275.59	-98.2395	-98.6294							19.47	71
2276.55	98.2319	98.6249	2276.55	-98.2319	-98.6249							19.48	70
2277.52	98.2237	98.6205	2277.52	-98.2237	-98.6205							19.49	82
2278.48	98.2155	98.616	2278.48	-98.2155	-98.616							19.5	49
2279.45	98.2079	98.6115	2279.45	-98.2079	-98.6115							19.51	59
2280.41	98.2016	98.6072	2280.41	-98.2016	-98.6072							19.52	49
2281.38	98.197	98.603	2281.38	-98.197	-98.603							19.53	46
2282.34	98.1944	98.599	2282.34	-98.1944	-98.599							19.54	58
2283.3	98.1938	98.5951	2283.3	-98.1938	-98.5951							19.55	46
2284.27	98.195	98.5912	2284.27	-98.195	-98.5912							19.56	42
2285.23	98.1977	98.5872	2285.23	-98.1977	-98.5872							19.57	44
2286.2	98.2014	98.5833	2286.2	-98.2014	-98.5833							19.58	44
2287.16	98.2057	98.5795	2287.16	-98.2057	-98.5795							19.59	50
2288.13	98.2098	98.5758	2288.13	-98.2098	-98.5758							19.6	32
2289.09	98.2133	98.5721	2289.09	-98.2133	-98.5721							19.61	46
2290.05	98.2156	98.5684	2290.05	-98.2156	-98.5684							19.62	30
2291.02	98.2163	98.5644	2291.02	-98.2163	-98.5644							19.63	37
2291.98	98.2151	98.5601	2291.98	-98.2151	-98.5601							19.64	45
2292.95	98.2118	98.5554	2292.95	-98.2118	-98.5554							19.65	35
2293.91	98.2066	98.5505	2293.91	-98.2066	-98.5505							19.66	37
2294.88	98.1996	98.5457	2294.88	-98.1996	-98.5457							19.67	39
2295.84	98.1913	98.5412	2295.84	-98.1913	-98.5412							19.68	38
2296.8	98.1822	98.5372	2296.8	-98.1822	-98.5372							19.69	37
2297.77	98.173	98.5337	2297.77	-98.173	-98.5337							19.7	37
2298.73	98.1643	98.5305	2298.73	-98.1643	-98.5305							19.71	38
2299.7	98.1568	98.5276	2299.7	-98.1568	-98.5276							19.72	39
2300.66	98.1509	98.5247	2300.66	-98.1509	-98.5247							19.73	41
2301.62	98.1469	98.5218	2301.62	-98.1469	-98.5218							19.74	33
2302.59	98.145	98.5191	2302.59	-98.145	-98.5191							19.75	31
2303.55	98.1452	98.5166	2303.55	-98.1452	-98.5166							19.76	30
2304.52	98.1472	98.5145	2304.52	-98.1472	-98.5145							19.77	44
2305.48	98.1507	98.5127	2305.48	-98.1507	-98.5127							19.78	33
2306.45	98.1553	98.511	2306.45	-98.1553	-98.511							19.79	31
2307.41	98.1603	98.5091	2307.41	-98.1603	-98.5091							19.8	28
2308.38	98.1651	98.5069	2308.38	-98.1651	-98.5069							19.81	32
2309.34	98.1695	98.5042	2309.34	-98.1695	-98.5042							19.82	42
2310.3	98.1729	98.5012	2310.3	-98.1729	-98.5012							19.83	40
2311.27	98.1753	98.4983	2311.27	-98.1753	-98.4983							19.84	35
2312.23	98.1767	98.4959	2312.23	-98.1767	-98.4959							19.85	43
2313.2	98.1774	98.4942	2313.2	-98.1774	-98.4942							19.86	30
2314.16	98.1776	98.4934	2314.16	-98.1776	-98.4934							19.87	32
2315.12	98.1778	98.4931	2315.12	-98.1778	-98.4931							19.88	44
2316.09	98.1782	98.4933	2316.09	-98.1782	-98.4933							19.89	48
2317.05	98.1791	98.4937	2317.05	-98.1791	-98.4937							19.9	40
2318.02	98.1806	98.4941	2318.02	-98.1806	-98.4941							19.91	38
2318.98	98.1827	98.4945	2318.98	-98.1827	-98.4945							19.92	45
2319.95	98.1851	98.4946	2319.95	-98.1851	-98.4946							19.93	28
2320.91	98.1877	98.4944	2320.91	-98.1877	-98.4944							19.94	33
2321.88	98.1901	98.4933	2321.88	-98.1901	-98.4933							19.95	22
2322.84	98.1923	98.4911	2322.84	-98.1923	-98.4911							19.96	29
2323.8	98.1943	98.4875	2323.8	-98.1943	-98.4875							19.97	35
[truncated: 2,098 more rows]

## Sheet: Figure 2
Figure 2a															Figure 2b																					Figure 2c
O 1s of MnBTC							O 1s of MnBTC-Ru								Mn 2p of MnBTC										Mn 2p of MnBTC-Ru											Ru 3p of C-Ru								Ru 3p of MnBTC-Ru
Binding energy (eV)	Raw data	Peak	Peak	Peak	Background	Envelope	Binding energy (eV)	Raw data	Peak	Peak	Peak	Background	Envelope		Binding energy (eV)	Raw data	Peak	Peak	Peak	Peak	Peak	Peak	Background	Envelope	Binding energy (eV)	Raw data	Peak	Peak	Peak	Peak	Peak	Peak	Background	Envelope		Binding energy (eV)	Raw data	Peak	Peak	Peak	Peak	Background	Envelope	Binding energy (eV)	Raw data	Peak	Peak	Peak	Peak
535.58	19630.8	19234.8	19232.8	19710.8	19232.8	19712.7	535.58	21967.5	21462.8	21917.9	21462.2	21462.2	21918.5		660.08	42251.5	42444.8	42444.8	42445.2	42920	42445.6	42445.5	42444.8	42921.7	660.08	43376.6	42694.3	42694.3	42694.3	43663.4	42694.3	42695.4	42694.3	43664.5		495.08	20939.1	20890	20890	20890	20894.7	20890	20894.7	495.08	16092.8	15832.2	15832.2	15832.2	15832.4
535.48	19679.9	19234.3	19231.1	19845.4	19231.1	19848.6	535.48	21732	21461.3	22052.7	21460.3	21460.3	22053.8		659.98	42593.6	42439.3	42439.3	42439.6	42992.9	42440	42440	42439.3	42994.8	659.98	43385.7	42686.8	42686.8	42686.8	43792.4	42686.8	42688.3	42686.8	43793.9		494.98	20697.8	20889.2	20889.2	20889.2	20894.6	20889.2	20894.6	494.98	15938	15823.2	15823.2	15823.2	15823.3
535.38	20041.1	19234.2	19229.1	20012.1	19229.1	20017.3	535.38	22025.3	21459.8	22221.9	21458.1	21458.1	22223.7		659.88	43375	42432.3	42432.3	42432.7	43074.1	42433.1	42433.2	42432.3	43076.1	659.88	43589.5	42678.9	42678.9	42678.9	43933.3	42678.9	42680.8	42678.9	43935.2		494.88	21005.1	20887.7	20887.7	20887.7	20893.8	20887.7	20893.8	494.88	15571	15820	15820	15820	15820.2
535.28	20324.8	19234.8	19226.6	20216.6	19226.6	20224.8	535.28	22629.9	21458.5	22432.3	21455.5	21455.5	22435.3		659.78	43295.4	42424.4	42424.4	42424.8	43164.4	42425.1	42425.5	42424.4	43166.6	659.78	43498.1	42669.3	42669.3	42669.4	44084.5	42669.3	42671.9	42669.3	44087.1		494.78	21326.9	20882.7	20882.7	20882.7	20889.7	20882.7	20889.7	494.78	15815.2	15758.3	15758.3	15758.3	15758.6
535.18	20210.7	19236.5	19223.7	20465	19223.7	20477.8	535.18	22475.7	21457.7	22691.3	21452.7	21452.7	22696.3		659.68	43295	42415.6	42415.6	42415.9	43264.3	42416.3	42417	42415.6	43266.9	659.68	44041.8	42659.2	42659.2	42659.2	44246.3	42659.2	42662.6	42659.2	44249.8		494.68	20693	20878.1	20878.1	20878.1	20886.1	20878.1	20886.1	494.68	15782.5	15698.8	15698.8	15698.8	15699.1
535.08	20523.4	19240.2	19220.4	20763.6	19220.4	20783.5	535.08	22767	21457.3	23006.2	21448.9	21448.9	23014.6		659.58	42837.2	42405.7	42405.7	42406.1	43374	42406.5	42407.5	42405.7	43376.9	659.58	43819.9	42647.9	42647.9	42647.9	44417.3	42647.9	42652.4	42647.9	44421.9		494.58	20887.1	20867.7	20867.7	20867.8	20876.8	20867.7	20876.8	494.58	15786.1	15695.2	15695.2	15695.2	15695.6
534.98	20840.9	19246.8	19216.3	21118.6	19216.3	21149.2	534.98	23616.8	21458	23385.6	21444.3	21444.3	23399.3		659.48	43237.3	42396.3	42396.3	42396.6	43494.6	42397	42398.5	42396.3	43498	659.48	44235.4	42635.7	42635.7	42635.7	44596.3	42635.7	42641.7	42635.7	44602.3		494.48	21005.9	20853.9	20853.9	20853.9	20864.2	20853.9	20864.2	494.48	15539.2	15670.2	15670.2	15670.2	15670.6
534.88	21623.6	19257.8	19211.3	21536	19211.3	21582.4	534.88	23967.7	21461.4	23837.9	21439.2	21439.2	23860.2		659.38	43029.3	42386.9	42386.9	42387.3	43625.8	42387.7	42389.8	42386.9	43629.9	659.38	44202.3	42622.4	42622.4	42622.4	44781.2	42622.4	42630.3	42622.4	44789.1		494.38	21157.4	20841.9	20841.9	20841.9	20853.6	20841.9	20853.6	494.38	15554.2	15597.1	15597.1	15597.1	15597.6
534.78	22267.1	19275.2	19205.3	22020.7	19205.3	22090.7	534.78	23849.5	21468.2	24370.6	21432.7	21432.7	24406.1		659.28	43101.9	42377.3	42377.3	42377.7	43766.6	42378.1	42381.2	42377.3	43771.6	659.28	44312.8	42608.4	42608.4	42608.4	44970.1	42608.4	42618.7	42608.4	44980.5		494.28	21146.5	20827	20827	20827	20840.2	20827	20840.3	494.28	15698.8	15561.9	15561.9	15561.9	15562.6
534.68	22833.9	19302.2	19197.9	22576.8	19197.9	22681.1	534.68	25468.5	21481.1	24990.5	21424.8	21424.8	25046.8		659.18	43339.2	42366.3	42366.3	42366.7	43914.9	42367	42371.2	42366.3	43921	659.18	44539.7	42593.4	42593.4	42593.4	45160.1	42593.4	42606.8	42593.4	45173.5		494.18	20802	20807.7	20807.7	20807.7	20822.6	20807.7	20822.6	494.18	15412	15535.8	15535.8	15535.8	15536.6
534.58	23455.1	19342.9	19188.9	23206.5	19188.9	23360.4	534.58	25672	21503.7	25703.3	21415.7	21415.7	25791.2		659.08	43873.9	42354	42354	42354.3	44069.6	42354.7	42360.4	42354	44077.2	659.08	44517.4	42577.2	42577.2	42577.3	45347.7	42577.2	42594.6	42577.2	45365.1		494.08	21077.9	20790.3	20790.3	20790.3	20807.1	20790.3	20807.2	494.08	15611.1	15519.9	15519.9	15519.9	15520.8
534.48	24338.7	19403.5	19178.6	23909.9	19178.6	24134.7	534.48	26444.3	21540.9	26511.7	21405.1	21405.1	26647.6		658.98	44072.9	42339.7	42339.7	42340.1	44228.6	42340.5	42348.1	42339.7	44238	658.98	45099.5	42560	42560	42560	45529.7	42560	42582.3	42560	45552		493.98	20797.9	20770.8	20770.8	20770.8	20789.8	20770.8	20789.8	493.98	15405.5	15492.4	15492.4	15492.4	15493.5
534.38	24742.3	19491.7	19166.6	24683.4	19166.6	25008.5	534.38	27357.7	21599.5	27415.2	21392.3	21392.3	27622.3		658.88	44357.8	42324	42324	42324.4	44390	42324.7	42334.8	42324	44402	658.88	44979.3	42542.3	42542.3	42542.3	45702.8	42542.3	42571	42542.3	45731.5		493.88	21197.9	20753.7	20753.7	20753.7	20775	20753.7	20775	493.88	15477.7	15491.5	15491.5	15491.5	15492.9
534.28	26209.9	19617.9	19152.6	25520.2	19152.6	25985.5	534.28	28762.3	21689.5	28409.5	21377.3	21377.3	28721.7		658.78	44144	42306.8	42306.8	42307.2	44551.8	42307.5	42320.7	42306.8	44566.8	658.78	44533.4	42523.7	42523.7	42523.8	45862.9	42523.7	42560.4	42523.7	45899.5		493.78	20916.8	20737.2	20737.2	20737.2	20761.1	20737.2	20761.1	493.78	15555.6	15487.3	15487.3	15487.3	15489
534.18	27239.7	19795.8	19136.6	26409	19136.6	27068.2	534.18	30246.7	21824.4	29485.1	21359.7	21359.7	29949.9		658.68	44289.4	42288.4	42288.4	42288.8	44711.3	42289.2	42306.4	42288.4	44730.3	658.68	45130.9	42504.2	42504.2	42504.2	46005.8	42504.2	42550.7	42504.2	46052.3		493.68	20683.1	20724.4	20724.4	20724.5	20751.1	20724.4	20751.2	493.68	15486.2	15467.7	15467.7	15467.7	15469.7
534.08	28129.8	20042.7	19118.1	27333.7	19118	28258.4	534.08	31517.8	22022.5	30627	21339	21339	31310.5		658.58	44614.1	42269.3	42269.3	42269.6	44865.9	42270	42292.3	42269.3	44890	658.58	45207	42484	42484	42484	46128.1	42484	42542.8	42484	46186.9		493.58	20782.7	20706.5	20706.5	20706.6	20736.4	20706.5	20736.5	493.58	15993	15441.9	15441.9	15441.9	15444.3
533.98	29942.5	20380.6	19096.8	28273.9	19096.8	29557.7	533.98	33202	22308.2	31814.1	21315.1	21315	32807.3		658.48	44555	42249.6	42249.6	42249.9	45012.6	42250.3	42279	42249.6	45043.1	658.48	45511.1	42462.9	42462.9	42462.9	46226.1	42462.9	42537	42462.9	46300.2		493.48	21040.7	20692.1	20692.1	20692.2	20725.4	20692.1	20725.5	493.48	15475.6	15416.2	15416.2	15416.2	15419
533.88	30833.3	20837	19072.8	29204.6	19072.7	30968.9	533.88	34720.9	22713.2	33019.5	21287.8	21287.7	34445.1		658.38	44602.8	42229.1	42229.1	42229.4	45147.7	42229.8	42266.5	42229.1	45186.3	658.38	45557.6	42440.7	42440.7	42440.7	46296.6	42440.7	42533.5	42440.7	46389.4		493.38	20909.8	20676.5	20676.5	20676.7	20713.6	20676.5	20713.8	493.38	15354.4	15397.5	15397.5	15397.5	15400.8
533.78	32738.5	21445.4	19045.7	30097.4	19045.6	32497.2	533.78	36084.3	23278.1	34210.4	21257.1	21256.9	36231.7		658.28	44613.5	42208	42208	42208.4	45268.1	42208.8	42255.5	42208	45316.7	658.28	45309.1	42418	42418.1	42418.1	46337.6	42418	42533.8	42418	46453.4		493.28	20919.9	20656.7	20656.7	20656.8	20697.9	20656.7	20698	493.28	15251.9	15376.1	15376.1	15376.1	15380
533.68	34043.3	22245.9	19015.2	30921.2	19015.1	34152	533.68	38046.5	24053	35348.9	21222.4	21222.1	38180		658.18	44541.5	42187	42187.1	42187.4	45371.1	42187.8	42246.9	42187	45432.1	658.18	45405.6	42395	42395	42395	46347.7	42395	42538.7	42395	46491.5		493.18	20872.3	20637	20637	20637.2	20682.7	20637	20682.9	493.18	15470.3	15373.5	15373.5	15373.5	15378.2
533.58	35796.4	23285.7	18981.2	31644.2	18981.1	35948.9	533.58	40247.2	25099.1	36394.3	21183.6	21183.2	40310.8		658.08	44425.6	42165.5	42165.6	42165.9	45453.1	42166.3	42240.9	42165.5	45529.5	658.08	45354.7	42371.9	42371.9	42371.9	46326.2	42371.9	42549.5	42371.9	46504		493.08	20683.1	20627.2	20627.2	20627.4	20677.8	20627.2	20678	493.08	15396	15373.4	15373.4	15373.4	15378.8
533.48	37884.1	24618.5	18943.2	32235.7	18943	37911.3	533.48	42482.5	26489.3	37305	21140.1	21139.4	42655.7		657.98	44773.6	42144	42144.1	42144.4	45511.9	42144.8	42238.3	42144	45607.3	657.98	45422.7	42348.5	42348.5	42348.5	46273	42348.5	42567.1	42348.5	46491.6		492.98	20367	20622.7	20622.7	20622.9	20678.6	20622.7	20678.8	492.98	15395.2	15373.1	15373.1	15373.1	15379.5
533.38	40001.7	26304.6	18901	32668.8	18900.7	40072.9	533.38	45406.3	28307.5	38040.9	21091.3	21090.1	45259.5		657.88	44468.4	42122.8	42122.9	42123.2	45545.7	42123.6	42240.3	42122.8	45664.4	657.88	45587.7	42325.1	42325.2	42325.1	46188.9	42325.1	42592.8	42325.1	46456.7		492.88	20560.3	20619.7	20619.7	20619.9	20681.3	20619.7	20681.6	492.88	15456.5	15372.9	15372.9	15372.9	15380.4
533.28	42280.9	28409.1	18854	32921.6	18853.6	42477.5	533.28	48206.8	30648	38567.3	21036.7	21034.8	48182.4		657.78	44240.8	42101.7	42101.9	42102.1	45552.9	42102.5	42247.5	42101.7	45699.9	657.78	45208.1	42301.2	42301.3	42301.2	46075.3	42301.2	42627.4	42301.2	46401.7		492.78	20807.1	20621.4	20621.4	20621.8	20689.3	20621.4	20689.6	492.78	15208.7	15372.6	15372.6	15372.6	15381.3
533.18	44892.8	30999.4	18801.8	32979.8	18801.1	45178.9	533.18	51344.6	33612	38856.9	20975.9	20972.8	51499.2		657.68	44300.4	42079.9	42080.1	42080.3	45531.9	42080.7	42259.9	42079.9	45713.2	657.68	45676	42277.1	42277.3	42277.1	45934.7	42277.1	42672.9	42277.1	46330.8		492.68	20680.8	20623.2	20623.2	20623.6	20697.7	20623.2	20698.1	492.68	15568	15372.3	15372.3	15372.3	15382.5
533.08	48007.1	34142.3	18743.8	32837.6	18742.6	48238.6	533.08	55033.4	37302.8	38892.2	20908.1	20903.2	55296.6		657.58	44790.1	42057.7	42057.9	42058	45482.9	42058.4	42278.9	42057.7	45705.6	657.58	45322.5	42252.7	42253	42252.8	45770.2	42252.7	42730.7	42252.7	46248.4		492.58	20963	20625	20625	20625.5	20706.6	20625	20707.1	492.58	15426.5	15371.8	15371.8	15371.8	15383.6
532.98	51467	37898.7	18679	32497.9	18677	51721.5	532.98	59246.7	41818.1	38667.2	20832.6	20825.1	59667.7		657.48	45001.5	42034.4	42034.8	42034.7	45406.1	42035.1	42305.2	42034.4	45678.4	657.48	45493	42228.6	42228.9	42228.6	45585.4	42228.6	42802.9	42228.6	46160.2		492.48	20806.2	20626.8	20626.8	20627.4	20716.1	20626.8	20716.7	492.48	15601.9	15371.3	15371.3	15371.3	15384.9
532.88	55941.5	42317.2	18606.5	31972.1	18603.2	55689.4	532.88	64358.2	47239.7	38187.5	20748.5	20736.9	64701.7		657.38	45057.7	42010	42010.6	42010.4	45302.8	42010.8	42339.9	42010	45634.4	657.38	45298	42204	42204.6	42204	45383.8	42204	42891	42204	46071.4		492.38	20751.2	20628.6	20628.6	20629.2	20726.1	20628.6	20726.7	492.38	15546.6	15370.4	15370.4	15370.4	15386.3
532.78	60845.6	47428.2	18525.7	31279.6	18520.4	60192.7	532.78	70437.3	53620.7	37469.4	20654.3	20636.8	70470.8		657.28	44897.2	41985	41985.8	41985.3	45175.6	41985.7	42384.9	41985	45577.5	657.28	45325.8	42180	42180.9	42180	45170.1	42180	42997.6	42180	45988.6		492.28	20462.7	20630.3	20630.3	20631.1	20736.6	20630.3	20737.4	492.28	15519.1	15369.4	15369.4	15369.4	15387.7
532.68	65338.4	53233.6	18435.9	30445.7	18427.4	65260.3	532.68	77893.6	60971.3	36539.9	20549.7	20523.4	77014.2		657.18	44652.4	41960.2	41961.5	41960.6	45027.9	41960.9	42442.8	41960.2	45513	657.18	45085.5	42155.5	42156.8	42155.5	44947	42155.5	43123.8	42155.5	45916.7		492.18	20836.2	20632.1	20632.1	20633.1	20747.6	20632.1	20748.6	492.18	15872.1	15368.2	15368.2	15368.2	15389.3
532.58	70878.7	59699	18336.5	29498.9	18323.2	70887.9	532.58	84433.8	69241.6	35432.2	20433.8	20394.7	84318.1		657.08	44405.9	41935.5	41937.4	41935.9	44862.8	41936.3	42515.2	41935.5	45445.4	657.08	45636.2	42130.9	42132.9	42130.9	44719	42130.9	43272.2	42130.9	45862.2		492.08	20748.8	20633.9	20633.9	20635	20759.2	20633.9	20760.3	492.08	15545.3	15367.2	15367.2	15367.2	15391.5
532.48	77021.1	66744.3	18227.1	28469.6	18206.5	77028	532.48	92893.9	78306.4	34185.1	20307	20249.8	92298.9		656.98	44744.3	41911.2	41913.8	41911.5	44683.5	41911.9	42604.1	41911.2	45380.2	656.98	45309.1	42105.6	42108.4	42105.6	44488.6	42105.6	43444	42105.6	45829.9		491.98	20815	20635.7	20635.7	20637	20771.4	20635.7	20772.7	491.98	15350.1	15366.2	15366.2	15366.2	15394.1
532.38	84137	74237.8	18108.3	27388	18076.6	83580.8	532.38	100488	87952.2	32838	20169.7	20086.9	100786		656.88	44685.2	41886.8	41890.6	41887.2	44493.3	41887.6	42711.1	41886.8	45322.4	656.88	45827.6	42079.7	42083.9	42079.7	44259.4	42079.7	43641.3	42079.7	45825.3		491.88	20802.6	20637.5	20637.5	20639	20784.1	20637.5	20785.6	491.88	15560.6	15365.1	15365.1	15365.1	15397.1
532.28	90582.5	81991.6	17980.8	26282.1	17932.8	90388.8	532.28	110303	97872.7	31430.6	20024.2	19905.5	109516		656.78	44703.3	41862	41867.3	41862.4	44295	41862.7	42837.8	41862	45277.2	656.78	45606.3	42052.8	42058.9	42052.8	44033.8	42052.8	43865.5	42052.8	45852.6		491.78	20996.5	20639.2	20639.2	20641	20797.3	20639.2	20799.1	491.78	15618.1	15364.2	15364.2	15364.2	15400.8
532.18	96806.6	89762.4	17846.1	25176.6	17774.4	97236.2	532.18	118652	107672	29999.4	19873.4	19705.5	118134		656.68	44843.1	41836.2	41843.6	41836.6	44091.5	41837	42985.7	41836.2	45249.6	656.68	45686	42025.7	42034.5	42025.7	43814.7	42025.7	44118.9	42025.7	45916.6		491.68	20734.7	20641	20641	20643.1	20811.1	20641	20813.1	491.68	15583.1	15363.4	15363.5	15363.4	15405.2
532.08	103848	97259.8	17707.1	24092.2	17601.2	103857	532.08	125575	116883	28576.5	19722.1	19487.3	126207		656.58	44953.2	41809.5	41819.8	41809.9	43885.9	41810.3	43156.9	41809.5	45244.7	656.58	45695.7	41998	42010.5	41998	43603.7	41998	44402.2	41998	46020.4		491.58	20761.3	20642.8	20642.8	20645.2	20825.3	20642.8	20827.7	491.58	15467.5	15362.7	15362.7	15362.7	15410.2
531.98	110206	104161	17568.7	23046.2	17414.3	109947	531.98	132809	125000	27188.8	19576.4	19251.8	133262		656.48	45255.6	41782.2	41796.3	41782.5	43681.1	41782.9	43353.5	41782.2	45267.7	656.48	45652.9	41970.2	41987.9	41970.2	43402.7	41970.2	44716.7	41970.2	46166.9		491.48	21339.8	20644.6	20644.6	20647.4	20840	20644.6	20842.8	491.48	15262.7	15362.2	15362.2	15362.2	15416.2
531.88	115037	110132	17437	22051.3	17214.7	115191	531.88	138441	131525	25858.9	19445.2	19002	138825		656.38	45051.6	41753.7	41773.1	41754.1	43479.2	41754.5	43576.8	41753.7	45322.8	656.38	45710.7	41941.8	41966.7	41941.8	43212.4	41941.8	45061.9	41941.8	46357.4		491.38	20693.9	20646.4	20646.4	20649.6	20855.1	20646.4	20858.4	491.38	15307.4	15361.6	15361.6	15361.6	15422.8
531.78	118855	114854	17319.9	21116.4	17003.7	119283	531.78	141435	136018	24603.2	19338.6	18740.5	142479		656.28	45306.6	41724.6	41751	41724.9	43282.6	41725.3	43828.7	41724.6	45414.2	656.28	45913.8	41913	41947.6	41913	43033.6	41913	45437.6	41913	46592.7		491.28	20860.9	20648.1	20648.1	20651.9	20870.7	20648.1	20874.4	491.28	15677.1	15361	15361	15361	15430.2
531.68	121924	118058	17228.3	20248	16784.5	121965	531.68	143790	138157	23433.6	19268.2	18471	143916		656.18	45203.8	41694.1	41729.8	41694.4	43092.3	41694.8	44109.6	41694.1	45544.6	656.18	45895.3	41883.1	41930.8	41883.1	42865.8	41883.1	45841.5	41883.1	46871.9		491.18	20806.3	20649.9	20649.9	20654.3	20886.5	20649.9	20890.9	491.18	15557.4	15360.4	15360.4	15360.4	15438.4
531.58	122028	119547	17174.6	19449.2	16559.6	123051	531.58	142489	137772	22357.5	19247.2	18197.7	142982		656.08	45774.2	41662.9	41710.9	41663.3	42910.1	41663.6	44420.9	41662.9	45717.2	656.08	46429.6	41851.4	41916.7	41851.4	42708.6	41851.4	46270.7	41851.4	47193.2		491.08	21097.7	20651.7	20651.7	20656.8	20902.7	20651.7	20907.7	491.08	15541.4	15359.6	15359.6	15359.6	15447.4
531.48	122187	119221	17173.2	18720.9	16332	122451	531.48	140070	134878	21379.5	19290.1	17925.5	139697		655.98	45593.6	41629.9	41693.9	41630.3	42736	41630.6	44761.5	41629.9	45932.7	655.98	46895.6	41817.6	41906.3	41817.6	42561.2	41817.6	46721.5	41817.6	47553.9		490.98	20957.7	20653.5	20653.5	20659.3	20919.1	20653.5	20924.9	490.98	15487.3	15359	15359	15359	15457.6
531.38	120151	117090	17240.6	18062.3	16104.9	120183	531.38	134674	129665	20500.6	19410.6	17659	134258		655.88	46221.5	41594.9	41679.6	41595.3	42570.3	41595.6	45130.6	41594.9	46191.8	655.88	47316.1	41781.6	41901	41781.6	42423.4	41781.6	47189.3	41781.6	47950.5		490.88	21091.5	20655.3	20655.3	20662	20935.6	20655.3	20942.3	490.88	15051.9	15358.4	15358.4	15358.4	15469
531.28	116610	113271	17394.8	17471.9	15882.1	116374	531.28	127296	122478	19719.8	19622.1	17403.2	127014		655.78	46603.2	41558	41669.5	41558.4	42413.3	41558.7	45526.8	41558	46494.7	655.78	47520	41742.8	41902.3	41742.8	42293.8	41742.8	47667.9	41742.8	48378.5		490.78	20958.5	20657.1	20657.1	20664.8	20952.2	20657.1	20959.9	490.78	15623.1	15357.9	15357.9	15357.9	15481.5
531.18	111240	107974	17653.9	16946.2	15665.9	111243	531.18	118635	113770	19033.3	19934.7	17161.3	118415		655.68	46424.3	41519.8	41665.4	41520.1	42265.7	41520.5	45948.2	41519.8	46840.9	655.68	48015	41701.1	41912.5	41701.1	42171.7	41701.1	48150.4	41701.1	48832.5		490.68	21059.8	20658.8	20658.8	20667.7	20968.7	20658.8	20977.6	490.68	15472.6	15357.4	15357.4	15357.4	15495.2
531.08	105528	101483	18035.8	16481.6	15459.3	105082	531.08	109759	104046	18436.6	20355.5	16937	108965		655.58	46566.1	41479	41667.9	41479.4	42126.1	41479.7	46390.3	41479	47227.4	655.58	48608.8	41656.4	41934.2	41656.4	42056.4	41656.4	48629.1	41656.4	49306.9		490.58	21089.7	20660.6	20660.6	20670.8	20985.2	20660.6	20995.3	490.58	15541.1	15356.8	15356.9	15356.8	15510.2
530.98	99228.7	94121.8	18556.9	16074.2	15264.7	98223.5	530.98	99659.7	93815.7	17923.2	20885.8	16732.3	99160.2		655.48	47290.5	41436.4	41679.7	41436.8	41994.8	41437.2	46849.2	41436.4	47652	655.48	49089.7	41609	41970.9	41609	41947.3	41609	49095.4	41609	49795.6		490.48	21117.4	20662.4	20662.4	20674	21001.4	20662.4	21013	490.48	15514.5	15355.9	15356	15355.9	15526.2
530.88	91587.8	86227.7	19229.6	15719.8	15084	91009.1	530.88	89438.3	83540.7	17486	21519.8	16548	89450.4		655.38	47329.2	41391.7	41703	41392.1	41871	41392.5	47318.9	41391.7	48110.6	655.38	49348.5	41558.5	42026.1	41558.5	41843.2	41558.5	49539.4	41558.5	50291.7		490.38	21243.7	20664.2	20664.2	20677.4	21017.3	20664.2	21030.6	490.38	15539.9	15354.9	15355	15354.9	15543.5
530.78	83768.9	78122.5	20059.8	15413	14917.8	83759.8	530.78	80214.6	73609.6	17116.8	22243.9	16384.3	80201.7		655.28	47987.1	41343.9	41739.3	41344.3	41753.3	41344.7	47791.6	41343.9	48597.5	655.28	49887.3	41504.3	42103.3	41504.3	41742.7	41504.3	49950.7	41504.3	50788.2		490.28	21621.3	20666	20666	20681	21032.8	20666	21047.9	490.28	15684.7	15354	15354.2	15354	15562.3
530.68	77100.2	70092.8	21046	15149.5	14766.8	76754.6	530.68	71719.6	64320	16808.1	23036	16240.8	71682.5		655.18	48502.5	41292.4	41791.1	41292.8	41640.3	41293.1	48258.9	41292.4	49106.7	655.18	50768.7	41446.2	42207	41446.2	41644.9	41446.2	50319.1	41446.2	51278.7		490.18	20932.2	20667.7	20667.7	20684.9	21047.8	20667.7	21064.9	490.18	15375.6	15352.9	15353.1	15352.9	15582.5
530.58	69537.8	62374.8	22174.7	14924.1	14630.8	70212.2	530.58	63377.9	55874.2	16551.8	23864.3	16116	64058.3		655.08	49115.7	41237.4	41861.9	41237.7	41531.5	41238.1	48712.4	41237.4	49632.2	655.08	51576.7	41383.7	42341.8	41383.7	41548.6	41383.7	50634.4	41383.7	51757.3		490.08	20785.4	20669.5	20669.5	20689	21062.1	20669.5	21081.6	490.08	15750.4	15351.5	15351.8	15351.5	15603.9
530.48	64364	55149.1	23420	14731.9	14508.8	64283.5	530.48	56928.5	48386.9	16340	24689	16008	57400		654.98	49662.4	41177.5	41954	41177.9	41425	41178.2	49141.1	41177.5	50166.3	654.98	52355.5	41316.9	42512.8	41316.9	41453	41316.9	50887.3	41316.9	52219.3		489.98	20974.9	20671.3	20671.3	20693.4	21075.7	20671.3	21097.8	489.98	15876.1	15349.7	15350.1	15349.7	15626.5
530.38	58600.1	48539.4	24741.3	14567.8	14399.5	59049.5	530.38	51145.9	41898.5	16165.6	25464.7	15914.7	51699.4		654.88	50683	41113.7	42072.2	41114.1	41321	41114.4	49536.3	41113.7	50703.2	654.88	52660.9	41245.9	42725.4	41245.9	41357.7	41245.9	51069.9	41245.9	52661.2		489.88	20872.9	20673.1	20673.1	20698.1	21088.4	20673.1	21113.4	489.88	16028.6	15348	15348.5	15348	15650.7
530.28	53869.4	42617.9	26083.8	14427.6	14301.6	54526	530.28	46522.1	36390.6	16022.1	26142.8	15834	46887.6		654.78	50625.8	41045.5	42219.8	41045.8	41218.2	41046.2	49887.4	41045.5	51235.6	654.78	53029	41171.1	42984.8	41171.1	41262.5	41171.1	51176.1	41171.1	53081.3		489.78	21111.2	20674.9	20674.9	20703.1	21100.2	20674.9	21128.4	489.78	15539.6	15346	15346.7	15346	15676.2
530.18	50459.6	37411.8	27380.1	14306.8	14213.3	50672.2	530.18	43044.7	31803.3	15903.6	26676.8	15763.7	42856.3		654.68	51530.4	40973	42401.1	40973.4	41116.3	40973.8	50184.9	40973	51757.4	654.68	53565.8	41092.4	43295.2	41092.4	41166.9	41092.4	51201	41092.4	53478.3		489.68	21414.6	20676.6	20676.6	20708.4	21111	20676.6	21142.8	489.68	15737.2	15344	15344.9	15344	15703.3
530.08	47148.6	32913.5	28555.8	14202.4	14133.5	47404.7	530.08	39399.8	28049.6	15805.4	27026.4	15702.2	39477		654.58	51939.3	40895.9	42619.3	40896.3	41014.2	40896.6	50419.5	40895.9	52262.3	654.58	54412.3	41009.7	43659.9	41009.7	41070	41009.7	51141.4	41009.7	53852		489.58	21019	20678.4	20678.4	20714.2	21120.6	20678.4	21156.3	489.58	15716.2	15342.1	15343.3	15342.1	15732
529.98	44284	29087.9	29533.5	14110.9	14060.5	44611.3	529.98	37064.6	25028.3	15723.2	27162.6	15647.7	36618.6		654.48	52847.1	40814.7	42878.5	40815.1	40911.9	40815.5	50583.9	40814.7	52746	654.48	55299.8	40923.6	44081	40923.7	40972.3	40923.6	50997.6	40923.6	54203.7		489.48	21745.1	20680.2	20680.2	20720.4	21129	20680.2	21169.1	489.48	15752.2	15340.3	15341.8	15340.3	15762.2
529.88	42481.1	25882.3	30242.9	14029.8	13993.3	42168.5	529.88	34877.6	22634.4	15654.3	27071.4	15599.5	34161.1		654.38	53326.1	40728.2	43180	40728.6	40807.7	40729	50670.3	40728.2	53202.7	654.38	55021.5	40834.6	44558.7	40834.6	40873.7	40834.6	50771.4	40834.6	54534.6		489.38	21202.2	20682	20682	20727	21136.1	20682	21181.1	489.38	15942.2	15338.3	15340.2	15338.3	15793.6
529.78	40303.2	23233.4	30628.7	13957.5	13931.2	39957.1	529.78	32170.6	20765.7	15596.4	26755.2	15556.9	32003.5		654.28	54251.1	40637.3	43526.5	40637.7	40702	40638	50675	40637.3	53630	654.28	55118.3	40743.1	45090.3	40743.1	40774.4	40743.1	50467.2	40743.1	54845.6		489.28	21148.4	20683.8	20683.8	20734.1	21141.9	20683.8	21192.3	489.28	15729.7	15336.1	15338.5	15336.1	15826.1
529.68	38418.8	21072.9	30657.3	13892.4	13873.7	37875.3	529.68	30323.1	19327.6	15547.3	26231.8	15519.1	30068.5		654.18	54469.9	40541.5	43917.8	40541.9	40593.9	40542.2	50595	40541.5	54024.9	654.18	55118.2	40650.1	45670.7	40650.1	40675	40650.1	50091.3	40650.1	55136.8		489.18	20972.3	20685.5	20685.5	20741.8	21146.3	20685.5	21202.6	489.18	15994	15333.8	15336.9	15333.8	15859.6
529.58	36324.7	19332.7	30322.1	13833.8	13820.5	35847.6	529.58	28400.5	18236	15505.8	25532.9	15485.8	28303.1		654.08	55153.2	40442.4	44354.4	40442.8	40484.7	40443.2	50431.4	40442.4	54386.8	654.08	55262.4	40556.4	46290.9	40556.4	40576.1	40556.4	49652	40556.4	55406.2		489.08	21560.4	20687.3	20687.3	20750	21149.4	20687.3	21212.1	489.08	15814	15331.4	15335.3	15331.4	15894
529.48	34035.6	17947.9	29644.1	13781.1	13771.8	33829.6	529.48	26498.6	17418.5	15471	24699.6	15457	26675.1		653.98	54881.4	40339.8	44832.8	40340.2	40373.7	40340.5	50185.7	40339.8	54713.8	653.98	55457.5	40461.3	46936.6	40461.3	40476.8	40461.3	49157.1	40461.3	55648		488.98	20962.1	20689.1	20689.1	20758.9	21151	20689.1	21220.8	488.98	15873.4	15329.1	15334.1	15329.1	15929.3
529.38	31880.7	16858.3	28668.8	13734	13727.5	31806.1	529.38	24908.7	16813.8	15441.7	23776.9	15431.9	25168.6		653.88	55515.1	40234.5	45348	40234.9	40261.6	40235.2	49862.7	40234.5	55004.5	653.88	55716.2	40364.8	47590.4	40364.8	40377	40364.8	48616.2	40364.8	55854		488.88	21214.9	20690.9	20690.9	20768.4	21151.2	20690.9	21228.7	488.88	15787.6	15326.8	15333.1	15326.8	15965
529.28	29988.3	16010.8	27459.8	13692.4	13687.8	29787.3	529.28	23599.1	16371.9	15416.9	22810.1	15410.1	23778.6		653.78	55773.3	40127	45892.6	40127.4	40148.6	40127.8	49468.6	40127	55256.9	653.78	55798.6	40267	48231.3	40267	40276.5	40267	48039.3	40267	56013.1		488.78	21303.9	20692.7	20692.7	20778.5	21150	20692.7	21235.9	488.78	15792.3	15324.3	15332.3	15324.3	16001.1
529.18	27510.9	15358.7	26090.8	13655.9	13652.9	27799.8	529.18	22676.7	16052.8	15396.3	21840.9	15391.6	22506.8		653.68	55611.6	40018.5	46456.6	40018.8	40035.6	40019.2	49011.9	40018.5	55468.2	653.68	55730.3	40168.8	48836.6	40168.8	40176.2	40168.8	47437.1	40168.8	56112.3		488.68	21117	20694.4	20694.4	20789.4	21147.5	20694.4	21242.4	488.68	16105.3	15321.6	15331.6	15321.6	16036.9
529.08	25447.9	14862.1	24636.9	13624.2	13622.1	25878.9	529.08	20932	15825	15379.1	20904.1	15375.9	21356.4		653.58	55457.6	39908.1	47025.7	39908.5	39921.6	39908.9	48500.5	39908.1	55632.7	653.58	55191.2	40070.2	49380.9	40070.2	40075.9	40070.2	46819.6	40070.2	56136.1		488.58	21210.4	20696.2	20696.2	20801.1	21143.6	20696.2	21248.5	488.58	16146.3	15318.7	15331.2	15318.7	16072.3
528.98	24029.8	14487.7	23167.8	13597	13595.6	24061.3	528.98	20089.3	15664.1	15364.9	20026.4	15362.7	20329.9		653.48	55728.6	39797.4	47585.5	39797.7	39807.9	39798.1	47945.1	39797.4	55744.9	653.48	55302.8	39972.3	49840.1	39972.3	39976.7	39972.3	46197	39972.3	56069.2		488.48	21370.9	20698	20698	20813.6	21138.5	20698	21254	488.48	16073.1	15315.5	15331	15315.5	16106.9
528.88	22074.5	14208.4	21742.8	13574.1	13573.1	22379.1	528.88	19276.6	15551.5	15353.2	19226.4	15351.7	19427.6		653.38	55305.8	39686.4	48118.1	39686.8	39694.7	39687.2	47356	39686.4	55797.1	653.38	54627.1	39876.3	50191.3	39876.3	39879.7	39876.3	45578.7	39876.3	55897.2		488.38	21244.2	20699.8	20699.8	20826.9	21132.1	20699.8	21259.2	488.38	16198.6	15311.9	15331.2	15311.9	16140.4
528.78	20678.1	14002	20407.3	13554.7	13554.1	20855.8	528.78	18554	15473.7	15343.9	18515	15342.9	18646.7		653.28	55388	39575.2	48604.4	39575.6	39581.6	39576	46742.9	39575.2	55779.6	653.28	53820.8	39782.4	50414.8	39782.4	39785	39782.4	44972.5	39782.4	55607.5		488.28	21065.1	20701.6	20701.6	20841	21124.7	20701.6	21264.2	488.28	16115	15308.5	15332.2	15308.5	16172.7
528.68	19354.2	13850.9	19192.6	13538.7	13538.3	19505.6	528.68	17766.8	15420.3	15336.3	17895.9	15335.6	17981.2		653.18	55291.7	39464.3	49025.4	39464.7	39469.3	39465.1	46116.2	39464.3	55683.3	653.18	53518	39690.4	50495.3	39690.4	39692.4	39690.4	44384.3	39690.4	55191.2		488.18	21615.7	20703.3	20703.3	20856.1	21116.2	20703.3	21269	488.18	16011.2	15305.1	15334.3	15305.1	16203.7
528.58	17924.9	13741.4	18117	13525.7	13525.4	18333.2	528.58	17388.2	15383.9	15330.2	17368	15329.7	17422.5		653.08	54673.1	39354.3	49363	39354.7	39358.1	39355	45485.2	39354.3	55498.9	653.08	53173.3	39601.1	50425.3	39601.2	39602.6	39601.1	43820.1	39601.1	54645.8		488.08	21413.7	20705.1	20705.1	20872.1	21106.9	20705.1	21273.8	488.08	16019.7	15301.6	15337.5	15301.6	16232.7
528.48	17204	13662.6	17186.7	13515.1	13514.9	17334.6	528.48	16894.2	15359.2	15325.3	16926.2	15325	16960.6		652.98	54607	39245.4	49600.8	39245.8	39248.3	39246.1	44858.6	39245.4	55218.2	652.98	52629.5	39514.5	50203.9	39514.5	39515.6	39514.5	43283.7	39514.5	53974.3		487.98	21112.5	20706.9	20706.9	20889.1	21096.7	20706.9	21278.8	487.98	16187.4	15298.2	15342	15298.2	16259.5
528.38	16595	13606.5	16399.6	13506.6	13506.5	16499.7	528.38	16685.7	15342.3	15321.2	16562.6	15321	16584.1		652.88	53893	39138	49725.8	39138.4	39140.3	39138.8	44244	39138	54835.2	652.88	52011	39431.3	49838.3	39431.4	39432.1	39431.3	42779.1	39431.3	53187		487.88	21079.4	20708.7	20708.7	20907	21085.7	20708.7	21284	487.88	16053.4	15294.9	15348.2	15294.9	16283.9
528.28	15838.3	13566.7	15746.6	13499.8	13499.7	15813.7	528.28	16851.2	15330.8	15317.8	16268.2	15317.7	16281.5		652.78	53737.2	39033.1	49729.6	39033.5	39034.8	39033.9	43648.3	39033.1	54347.7	652.78	50541.5	39351.4	49341.8	39351.5	39352	39351.4	42307.8	39351.4	52298.9		487.78	21279.1	20710.5	20710.5	20925.9	21074.2	20710.5	21289.6	487.78	16035.3	15291.5	15356	15291.5	16305.4
528.18	15633	13538.6	15215	13494.2	13494.1	15259.5	528.18	16317.4	15322.7	15314.8	16033.5	15314.7	16041.5		652.68	52923.4	38931.3	49608.3	38931.7	38932.6	38932.1	43077.3	38931.3	53756.7	652.68	50376.5	39276.1	48734.8	39276.3	39276.6	39276.1	41872.3	39276.1	51331.5		487.68	21755.4	20712.2	20712.2	20945.7	21062.1	20712.2	21295.6	487.68	16080.1	15288	15365.9	15288	16323.7
528.08	15040.1	13518.7	14789.5	13489.6	13489.5	14818.7	528.08	16411	15316.9	15312.2	15848.9	15312.1	15853.8		652.58	51815.1	38833.6	49363.7	38834	38834.6	38834.3	42535.7	38833.6	53068	652.58	48973.1	39206	48040.7	39206.2	39206.4	39206	41473.3	39206	50308.6		487.58	21483.8	20714	20714	20966.5	21049.7	20714	21302.2	487.58	16125.1	15284.3	15378	15284.3	16338.3
527.98	14885.1	13504.8	14454.7	13485.8	13485.8	14473.7	527.98	16179.3	15312.6	15309.8	15705.8	15309.8	15708.7		652.48	51073.2	38739.7	49001.6	38740.1	38740.4	38740.4	42026.1	38739.7	52289.9	652.48	48020.8	39140.8	47284.8	39141.1	39141.1	39140.9	41110.3	39140.8	49254.8		487.48	21182.1	20715.8	20715.8	20988.3	21037	20715.8	21309.5	487.48	16384.4	15280.1	15392.3	15280.1	16348.9
527.88	14638.3	13494.9	14195.4	13482.7	13482.7	14207.6	527.88	16145.1	15309.6	15307.9	15596.7	15307.9	15598.3		652.38	50543.7	38651.1	48534.1	38651.5	38651.6	38651.8	41551.8	38651.1	51436.5	652.38	47546.3	39080.4	46492.1	39080.8	39080.6	39080.4	40782.1	39080.4	48194.4		487.38	21245.7	20717.6	20717.6	21011.1	21024.1	20717.6	21317.5	487.38	16664.4	15275.6	15409.3	15275.6	16355.3
527.78	14420.7	13487.9	13997.5	13480.1	13480.1	14005.3	527.78	15636.1	15307.2	15306.2	15514.3	15306.2	15515.2		652.28	49276.5	38567.7	47975.7	38568.2	38568.1	38568.5	41113.7	38567.7	50523.3	652.28	46313.6	39025.6	45687.8	39026.1	39025.7	39025.6	40488.4	39025.6	47151.3		487.28	21436.7	20719.4	20719.4	21034.7	21011.1	20719.4	21326.3	487.28	16454	15270.6	15429.4	15270.6	16357.3
527.68	14272.5	13482.8	13848.7	13477.9	13477.9	13853.6	527.68	15924.9	15305.4	15304.8	15452.9	15304.8	15453.5		652.18	48528	38489	47343.1	38489.5	38489.3	38489.7	40711.3	38489	49567.1	652.18	45411	38975.6	44892.9	38976.3	38975.7	38975.6	40226.6	38975.6	46144.7		487.18	21442.1	20721.1	20721.1	21059.1	20998	20721.1	21336	487.18	16551.7	15265.5	15453.3	15265.5	16355.2
527.58	14257.5	13479.1	13738.4	13476	13476	13741.4	527.58	15827.7	15304	15303.7	15407.9	15303.7	15408.2		652.08	47948.9	38415.5	46656.2	38416.1	38415.7	38416.2	40345	38415.5	48587.3	652.08	44709.6	38929.8	44125.1	38930.8	38929.9	38929.8	39994.3	38929.8	45190.6		487.08	21149.3	20722.9	20722.9	21084.4	20985.1	20722.9	21346.5	487.08	16283.9	15260.2	15481.4	15260.2	16348.8
															651.98	46700.8	38347	45934	38347.7	38347.2	38347.8	40013.5	38347	47602	651.98	44288.8	38888.7	43399.4	38890	38888.8	38888.7	39790	38888.7	44302		486.98	21172.9	20724.7	20724.7	21110.3	20972.4	20724.7	21358	486.98	16626.9	15255	15514.4	15255	16338.4
															651.88	46375.8	38282.9	45194.7	38283.6	38283	38283.6	39714.6	38282.9	46628.2	651.88	43407.6	38851.5	42725.8	38853.3	38851.5	38851.5	39610.8	38851.5	43486.9		486.88	21832.8	20726.5	20726.5	21136.9	20959.8	20726.5	21370.2	486.88	16557.6	15249.5	15552.6	15249.5	16323.8
															651.78	45724	38223.8	44456.7	38224.7	38223.9	38224.5	39447.7	38223.8	45682.4	651.78	42902.8	38816.9	42110.1	38819.3	38816.9	38816.9	39453.6	38816.9	42749.1		486.78	21336.7	20728.3	20728.3	21164	20947.6	20728.3	21383.3	486.78	16718.9	15243.9	15596.4	15243.9	16305.2
															651.68	44330.1	38169.6	43734.9	38170.8	38169.7	38170.4	39210.6	38169.6	44777.8	651.68	42990	38785.1	41556.1	38788.3	38785.2	38785.1	39316.4	38785.1	42090.6		486.68	21091	20730	20730	21191.5	20935.7	20730	21397.2	486.68	16656.8	15237.5	15645.8	15237.5	16282.1
															651.58	43961.6	38119.5	43041.3	38120.9	38119.5	38120.2	39000.5	38119.5	43924.5	651.58	42212.5	38755.6	41064.4	38759.7	38755.6	38755.6	39196.7	38755.6	41509.7		486.58	21625.2	20731.8	20731.8	21219.3	20924.2	20731.8	21411.7	486.58	17201.6	15230.9	15701.7	15230.9	16255.3
															651.48	43369.9	38073.9	42386.4	38075.7	38073.9	38074.7	38815.8	38073.9	43130.9	651.48	42303.7	38727.7	40633.2	38733.3	38727.8	38727.7	39092.4	38727.7	41003.3		486.48	21890.7	20733.6	20733.6	21247.3	20913.2	20733.6	21426.9	486.48	16960.9	15223.9	15764.4	15223.9	16224.8
															651.38	42676.3	38032.4	41777.2	38034.6	38032.4	38033.1	38654.2	38032.4	42402	651.38	41749.9	38701.5	40259.4	38708.8	38701.5	38701.5	39001.5	38701.5	40566.6		486.38	21691.2	20735.4	20735.4	21275.2	20902.6	20735.4	21442.5	486.38	16944.5	15216.6	15834.4	15216.6	16191.1
															651.28	42407.6	37993.6	41217.1	37996.5	37993.6	37994.3	38512.2	37993.6	41739.4	651.28	41441.7	38677.3	39939.4	38686.7	38677.3	38677.3	38922.9	38677.3	40194.4		486.28	21024.4	20737.2	20737.2	21303	20892.6	20737.2	21458.4	486.28	17014.1	15208.9	15911.7	15208.9	16154.2
															651.18	42042.6	37958.4	40709.7	37962.1	37958.4	37959.1	38388.9	37958.4	41144.7	651.18	41178.4	38654.3	39667.7	38666.6	38654.3	38654.3	38854.5	38654.3	39880.1		486.18	21560.3	20739	20739	21330.5	20883	20739	21474.5	486.18	17241.5	15201	15997	15201	16114.8
															651.08	41053.5	37926.8	40255.9	37931.6	37926.8	37927.6	38282.5	37926.8	40617.1	651.08	41016.9	38633.4	39439.9	38649.4	38633.4	38633.4	38795.8	38633.4	39618.3		486.08	21280.7	20740.7	20740.7	21357.4	20874	20740.7	21490.6	486.08	17311.2	15192.9	16090.1	15192.9	16073.2
															650.98	40374.9	37897.3	39853.1	37903.5	37897.3	37898.1	38189.8	37897.3	40152.4	650.98	40413.7	38614.1	39250.4	38634.6	38614.1	38614.1	38745.2	38614.1	39402.1		485.98	21727.4	20742.5	20742.5	21383.5	20865.5	20742.5	21506.6	485.98	17171.8	15184.4	16190.9	15184.4	16029.6
															650.88	40964.7	37870.9	39500.2	37878.8	37870.9	37871.6	38110.2	37870.9	39748.2	650.88	40367.4	38595.9	39093.7	38622.3	38595.9	38595.9	38701.3	38595.9	39225.4		485.88	21256.1	20744.3	20744.3	21408.8	20857.6	20744.3	21522.1	485.88	17369.2	15175.6	16299.1	15175.6	15984.3
															650.78	39923.5	37847	39194	37857.2	37847	37847.8	38042	37847	39399.9	650.78	40327.3	38578.3	38964.3	38612	38578.3	38578.3	38662.6	38578.3	39082.4		485.78	21457.7	20746.1	20746.1	21433	20850.3	20746.1	21537.2	485.78	17413.8	15166.8	16414.6	15166.8	15938
															650.68	39896.3	37825	38930.1	37838.1	37825	37825.7	37983.1	37825	39102.1	650.68	40606	38561.4	38858.3	38604.2	38561.4	38561.4	38628.5	38561.4	38968.3		485.68	21385.7	20747.9	20747.9	21455.9	20843.4	20747.9	21551.4	485.68	17183.5	15157.7	16536.5	15157.7	15890.7
															650.58	39564.9	37803.4	38703.3	37820.2	37803.4	37804.1	37931	37803.4	38848.5	650.58	40299.9	38544.7	38771.2	38599	38544.7	38544.7	38597.9	38544.7	38878.7		485.58	21705.5	20749.6	20749.6	21477.2	20837.1	20749.6	21564.7	485.58	17669.9	15147.9	16663.4	15147.9	15842.4
															650.48	39870.9	37783.3	38510.8	37804.8	37783.3	37784	37885.8	37783.3	38635.6	650.48	40073.4	38528.5	38699.8	38596.9	38528.5	38528.5	38570.5	38528.5	38810.2		485.48	21867.3	20751.4	20751.4	21497	20831.4	20751.4	21576.9	485.48	17913.6	15137.5	16794.4	15137.5	15793.5
															650.38	39676.1	37764	38347.8	37791.4	37764	37764.7	37845.9	37764	38458	650.38	39925.1	38512.7	38641.2	38598.6	38512.7	38512.7	38545.7	38512.7	38760.1		485.38	21443.6	20753.2	20753.2	21514.8	20826.1	20753.2	21587.7	485.38	18123.5	15126.6	16928	15126.6	15744.2
															650.28	39216.3	37745.8	38211	37780.6	37745.8	37746.5	37811.1	37745.8	38311.8	650.28	39778.8	38497.5	38593.1	38604.7	38497.5	38497.5	38523.3	38497.5	38726.2		485.28	21690.6	20755	20755	21530.7	20821.3	20755	21597.1	485.28	17939.3	15114.9	17062.4	15114.9	15694.7
															650.18	38879.7	37728.7	38096.7	37772.8	37728.7	37729.5	37780.5	37728.7	38193.3	650.18	40053.3	38482.9	38553.5	38616.2	38482.9	38482.9	38503	38482.9	38706.8		485.18	21615.6	20756.8	20756.8	21544.5	20817	20756.8	21604.7	485.18	18080.8	15102.9	17196.2	15102.9	15645.5
															650.08	38592.7	37713	38002.1	37768.6	37713	37713.8	37753.8	37713	38099.3	650.08	39703.3	38468.7	38520.3	38633.6	38468.7	38468.7	38484.3	38468.7	38700.8		485.08	21543.7	20758.5	20758.5	21556	20813.2	20758.5	21610.6	485.08	18099.1	15090.8	17327.4	15090.8	15597.1
															649.98	38708.4	37698.7	37924.2	37768.5	37698.7	37699.5	37730.8	37698.7	38026.8	649.98	39648.1	38454.8	38492.2	38657.8	38454.8	38454.8	38466.8	38454.8	38707.3		484.98	21788.4	20760.3	20760.3	21565.1	20809.7	20760.3	21614.5	484.98	17937	15078.6	17454	15078.6	15549.8
															649.88	38513.5	37684.9	37859.6	37772.1	37684.9	37685.7	37710	37684.9	37972.5	649.88	39571.6	38440.7	38467.6	38689.6	38440.7	38440.7	38449.9	38440.7	38725.9		484.88	21863.8	20762.1	20762.1	21571.8	20806.7	20762.1	21616.4	484.88	18121.1	15066.3	17573.3	15066.3	15503.4
															649.78	38719.7	37670.9	37805.2	37779.2	37670.9	37671.6	37690.4	37670.9	37933.9	649.78	39809.8	38427	38446.3	38730.8	38427	38427	38434	38427	38757.2		484.78	21658.5	20763.9	20763.9	21576	20804.1	20763.9	21616.2	484.78	18130.4	15053.6	17683	15053.6	15458
															649.68	38964.2	37656.4	37759.1	37790.6	37656.4	37657.2	37671.5	37656.4	37909.2	649.68	39576.5	38412.8	38426.4	38781.8	38412.8	38412.8	38418.1	38412.8	38800.8		484.68	21735.8	20765.7	20765.7	21577.7	20801.9	20765.7	21613.8	484.68	18427.3	15040.3	17780.3	15040.3	15413.5
															649.58	38762.4	37641.9	37719.8	37807.4	37641.9	37642.7	37653.5	37641.9	37897.7	649.58	40061.2	38398.1	38407.7	38844.1	38398.1	38398.2	38402.2	38398.1	38857.9		484.58	21918.8	20767.4	20767.4	21576.8	20799.9	20767.4	21609.3	484.58	18748.1	15026.7	17863.3	15026.7	15370.2
															649.48	38656.1	37626.8	37685.5	37830	37626.8	37627.6	37635.8	37626.8	37898.4	649.48	39915.7	38382.6	38389.3	38919.3	38382.6	38382.7	38385.7	38382.6	38929.1		484.48	21533.3	20769.2	20769.2	21573.5	20798.4	20769.2	21602.6	484.48	18263.9	15012.8	17929.9	15012.8	15328
															649.38	38791.8	37611.9	37655.8	37860.1	37611.9	37612.7	37618.7	37611.9	37911.6	649.38	40136.2	38366.4	38371	39009	38366.4	38366.5	38368.7	38366.4	39016		484.38	21496.8	20771	20771	21567.8	20797.1	20771	21593.8	484.38	18551.6	14998.6	17978.4	14998.6	15287.2
															649.28	38519.5	37597.1	37629.7	37898.9	37597.1	37597.9	37602.3	37597.1	37937.6	649.28	40292.5	38349.1	38352.3	39114.8	38349.1	38349.3	38350.8	38349.1	39119.8		484.28	21670.7	20772.8	20772.8	21559.7	20796.1	20772.8	21582.9	484.28	18265.9	14984.6	18007.9	14984.6	15248.1
															649.18	38732.7	37581.6	37605.7	37947	37581.6	37582.4	37585.5	37581.6	37975.8	649.18	40385.8	38331.2	38333.4	39239.2	38331.2	38331.5	38332.5	38331.2	39242.8		484.18	21542	20774.6	20774.6	21549.3	20795.3	20774.6	21570.1	484.18	18219.6	14971	18017.5	14971	15210.9
															649.08	39179.6	37565.8	37583.4	38006	37565.8	37566.6	37568.7	37565.8	38027.5	649.08	40406.7	38311.9	38313.4	39383.3	38311.9	38312.3	38312.9	38311.9	39386		484.08	21921.2	20776.3	20776.3	21536.8	20794.8	20776.3	21555.3	484.08	18148.9	14957.5	18006.4	14957.5	15175.5
															648.98	38767.5	37549.5	37562.4	38077.4	37549.5	37550.4	37551.7	37549.5	38093.4	648.98	40942.8	38291.6	38292.6	39549.5	38291.6	38292.1	38292.3	38291.6	39551.6		483.98	21568.2	20778.1	20778.1	21522.4	20794.5	20778.1	21538.8	483.98	18132.4	14944.2	17974.6	14944.2	15141.7
															648.88	38999.7	37532	37541.3	38162	37532	37532.9	37533.6	37532	38173.9	648.88	40898	38270.1	38270.8	39739.6	38270.1	38270.8	38270.6	38270.1	39741.5		483.88	21876.6	20779.9	20779.9	21506.1	20794.4	20779.9	21520.6	483.88	18228.2	14931	17922.6	14931	15109.6
															648.78	39367.3	37513.3	37520	38261.6	37513.3	37514.3	37514.5	37513.3	38270.6	648.78	41069	38247	38247.5	39955	38247	38247.9	38247.4	38247	39956.7		483.78	21659.7	20781.7	20781.7	21488.1	20794.6	20781.7	21501	483.78	17979	14918.1	17851.3	14918.1	15079.1
															648.68	39444	37494.7	37499.4	38379.1	37494.7	37495.8	37495.6	37494.7	38385.9	648.68	41609.7	38221.7	38222	40196.4	38221.7	38223	38222	38221.7	40198.2		483.68	21210.5	20783.5	20783.5	21468.7	20794.8	20783.5	21480.1	483.68	17987.3	14905.5	17762.1	14905.5	15050.3
															648.58	39023	37474.7	37478.1	38514.8	37474.7	37476	37475.4	37474.7	38520.2	648.58	42078.6	38195.1	38195.3	40466.2	38195.1	38196.8	38195.3	38195.1	40468.2		483.58	21363.8	20785.2	20785.2	21448	20795.3	20785.2	21458	483.58	17608.4	14893.2	17656.9	14893.2	15023.3
															648.48	39650.9	37453.1	37455.5	38670.3	37453.1	37454.6	37453.6	37453.1	38674.7	648.48	41886.6	38165.9	38166.1	40763.8	38165.9	38168.2	38166.1	38165.9	40766.3		483.48	21248.9	20787	20787	21426.2	20795.8	20787	21435	483.48	17619.1	14881.5	17537.6	14881.5	14998
															648.38	40070.7	37430.8	37432.4	38847.9	37430.8	37432.6	37431.1	37430.8	38851.7	648.38	42855.1	38134.1	38134.2	41089.3	38134.1	38137.2	38134.2	38134.1	41092.6		483.38	21321.8	20788.8	20788.8	21403.5	20796.6	20788.8	21411.3	483.38	17523.7	14870.4	17406.6	14870.4	14974.4
															648.28	39783.8	37406.7	37407.9	39048.1	37406.7	37408.9	37407	37406.7	39051.7	648.28	43116.9	38100.8	38100.9	41443.8	38100.8	38105	38100.9	38100.8	41448.1		483.28	21374.7	20790.6	20790.6	21380.1	20797.4	20790.6	21386.9	483.28	17301.7	14859.9	17266.3	14859.9	14952.6
															648.18	40573.3	37380.2	37381	39271.3	37380.2	37382.9	37380.4	37380.2	39275	648.18	42596	38065.5	38065.6	41825.3	38065.5	38071.1	38065.6	38065.5	41831		483.18	21707.8	20792.4	20792.4	21356.2	20798.3	20792.4	21362.2	483.18	17076.1	14849.8	17119	14849.8	14932.3
															648.08	40729.8	37351.3	37351.8	39518.4	37351.3	37354.7	37351.4	37351.3	39522.5	648.08	43550.1	38027.9	38027.9	42231.5	38027.9	38035.4	38028	38027.9	42239.1		483.08	21078.4	20794.1	20794.1	21332	20799.4	20794.1	21337.2	483.08	17012.9	14840.4	16967	14840.4	14913.5
															647.98	41349	37320.2	37320.6	39790.2	37320.2	37324.6	37320.3	37320.2	39795	647.98	43640.4	37988.5	37988.6	42660.1	37988.5	37998.5	37988.6	37988.5	42670		482.98	21214.2	20795.9	20795.9	21307.6	20800.5	20795.9	21312.1	482.98	16877.5	14831.2	16812.5	14831.2	14896
															647.88	41444.9	37285.9	37286.1	40085.3	37285.9	37291.4	37285.9	37285.9	40091.2	647.88	44088.7	37947.1	37947.1	43106.4	37947.1	37960.1	37947.1	37947.1	43119.5		482.88	20961.6	20797.7	20797.7	21283.2	20801.7	20797.7	21287.2	482.88	17084.3	14822.5	16657.6	14822.5	14879.7
															647.78	42120.5	37249.6	37249.8	40404.4	37249.6	37256.8	37249.7	37249.6	40411.7	647.78	44668.4	37902.5	37902.5	43564.4	37902.5	37919.7	37902.5	37902.5	43581.6		482.78	21204.1	20799.5	20799.5	21259	20802.9	20799.5	21262.4	482.78	16700.4	14814.4	16504.4	14814.4	14864.8
															647.68	41784.3	37211.3	37211.5	40745.7	37211.3	37220.6	37211.4	37211.3	40755.2	647.68	44889.4	37856.3	37856.3	44029	37856.3	37878.8	37856.3	37856.3	44051.6		482.68	21532.7	20801.3	20801.3	21235	20804.3	20801.3	21238	482.68	16348.9	14806.8	16354.6	14806.8	14851.1
															647.58	42052.9	37171.8	37171.9	41107.8	37171.8	37183.9	37171.8	37171.8	41119.9	647.58	44703.1	37807.4	37807.4	44492.1	37807.4	37836.8	37807.4	37807.4	44521.4		482.58	21131.4	20803	20803	21211.5	20805.6	20803	21214.1	482.58	16267.1	14799.8	16209.7	14799.8	14838.7
															647.48	42088.8	37130.3	37130.3	41486.6	37130.3	37145.9	37130.3	37130.3	41502.3	647.48	45619.9	37756.7	37756.7	44945.9	37756.7	37794.7	37756.7	37756.7	44984		482.48	21618.7	20804.8	20804.8	21188.6	20807.1	20804.8	21190.8	482.48	16189.5	14793.4	16070.9	14793.4	14827.4
															647.38	42708.1	37087.6	37087.6	41878.7	37087.6	37107.9	37087.6	37087.6	41899.1	647.38	45373.3	37703.9	37703.9	45381.4	37703.9	37753.1	37703.9	37703.9	45430.6		482.38	21800.3	20806.6	20806.6	21166.2	20808.5	20806.6	21168.1	482.38	16302.2	14787.3	15938.9	14787.3	14817
															647.28	42822.5	37042.4	37042.4	42277.7	37042.4	37068.7	37042.4	37042.4	42304	647.28	46052.8	37649.7	37649.7	45789.5	37649.7	37712.8	37649.7	37649.7	45852.6		482.28	21149.7	20808.4	20808.4	21144.6	20810.1	20808.4	21146.3	482.28	16255.3	14781.5	15814.4	14781.5	14807.5
															647.18	43386.4	36994.9	36994.9	42677.6	36994.9	37028.9	36994.9	36994.9	42711.6	647.18	45875	37593.2	37593.2	46159.5	37593.2	37674	37593.2	37593.2	46240.3		482.18	21054.2	20810.2	20810.2	21123.8	20811.6	20810.2	21125.2	482.18	15909.8	14776	15697.8	14776	14798.6
															647.08	43531.2	36945.5	36945.5	43071.8	36945.5	36989.2	36945.5	36945.5	43115.5	647.08	46283.6	37535.9	37535.9	46483.3	37535.9	37638.7	37535.9	37535.9	46586.2		482.08	21352.8	20811.9	20811.9	21103.8	20813.2	20811.9	21105	482.08	15941.4	14770.9	15589.5	14770.9	14790.4
															646.98	43324.9	36894.4	36894.4	43452.7	36894.4	36950.4	36894.4	36894.4	43508.8	646.98	46034.1	37476.9	37476.9	46750.9	37476.9	37607.3	37476.9	37476.9	46881.4		481.98	21225.8	20813.7	20813.7	21084.7	20814.8	20813.7	21085.7	481.98	15770.3	14766.1	15489.7	14766.1	14783
															646.88	43732.6	36841.4	36841.4	43812.1	36841.4	36913.1	36841.4	36841.4	43883.8	646.88	46460.5	37417.5	37417.5	46955.5	37417.5	37582	37417.5	37417.5	47120.1		481.88	21169.6	20815.5	20815.5	21066.5	20816.4	20815.5	21067.4	481.88	15825.3	14761.8	15398.5	14761.8	14776.4
															646.78	43923.5	36787.3	36787.3	44142	36787.3	36878.6	36787.3	36787.3	44233.3	646.78	46086	37357.4	37357.4	47089.8	37357.4	37564.1	37357.4	37357.4	47296.5		481.78	21074.6	20817.3	20817.3	21049.3	20818.1	20817.3	21050.1	481.78	15579	14757.8	15315.5	14757.8	14770.4
															646.68	43993.5	36731.3	36731.3	44433.3	36731.3	36847.1	36731.3	36731.3	44549.1	646.68	46179	37296.7	37296.6	47148.8	37296.6	37555.1	37296.6	37296.6	47407.3		481.68	21143	20819.1	20819.1	21033.1	20819.7	20819.1	21033.8	481.68	15551.2	14754.2	15240.5	14754.2	14765.1
															646.58	44645.7	36673.1	36673	44677.4	36673	36819.2	36673	36673	44823.7	646.58	46485.3	37234.7	37234.7	47128.6	37234.7	37556.4	37234.7	37234.7	47450.3		481.58	21206.2	20820.9	20820.9	21017.9	20821.4	20820.9	21018.4	481.58	15370.5	14750.9	15173	14750.9	14760.2
															646.48	44786	36613.7	36613.6	44867.9	36613.6	36797.5	36613.6	36613.6	45051.9	646.48	46749	37172.2	37172.2	47028.7	37172.2	37570.8	37172.2	37172.2	47427.3		481.48	21350.1	20822.6	20822.6	21003.6	20823.1	20822.6	21004.1	481.48	15496.2	14747.8	15112.6	14747.8	14755.8
															646.38	44291.1	36552.6	36552.5	44998	36552.5	36782.8	36552.5	36552.5	45228.4	646.38	46657.9	37108	37107.9	46849.1	37107.9	37599.5	37107.9	37107.9	47340.7		481.38	21194	20824.4	20824.4	20990.3	20824.8	20824.4	20990.7	481.38	15513.2	14744.7	15058.6	14744.7	14751.5
															646.28	44867	36489.8	36489.6	45062.4	36489.6	36776.7	36489.6	36489.6	45349.7	646.28	47165.9	37043	37042.9	46593.7	37042.9	37646.3	37042.9	37042.9	47197.2		481.28	21192.2	20826.2	20826.2	20977.9	20826.5	20826.2	20978.2	481.28	15570.8	14741.8	15010.8	14741.8	14747.6
															646.18	45066.9	36426.1	36425.8	45058.7	36425.8	36782.2	36425.8	36425.8	45415.3	646.18	46530	36977.1	36977	46267.6	36977	37714.2	36977	36977	47005		481.18	20926.7	20828	20828	20966.5	20828.3	20828	20966.7	481.18	15326.9	14738.7	14968.3	14738.7	14743.7
															646.08	44977.6	36361.8	36361.4	44985.5	36361.4	36801.7	36361.4	36361.4	45426.1	646.08	46914.9	36910.7	36910.5	45877.7	36910.5	37807	36910.5	36910.5	46774.6		481.08	20897.1	20829.8	20829.8	20955.9	20830	20829.8	20956.2	481.08	15465.2	14735.8	14930.9	14735.8	14740
															645.98	44924.1	36297	36296.4	44842.9	36296.4	36838	36296.4	36296.4	45385	645.98	46905.4	36844.4	36844	45433	36844	37929.2	36844	36844	46518.5		480.98	21062.5	20831.5	20831.5	20946.2	20831.7	20831.5	20946.4	480.98	15337.5	14733.2	14898.3	14733.2	14736.8
															645.88	44456.5	36232	36231.2	44633.6	36231.2	36894.3	36231.2	36231.2	45297.5	645.88	46300	36778.5	36777.9	44942.6	36777.9	38085.1	36777.9	36777.9	46250.5		480.88	21196.7	20833.3	20833.3	20937.4	20833.5	20833.3	20937.6	480.88	15175.6	14731	14870.2	14731	14734
															645.78	44672.6	36167.6	36166.4	44362	36166.4	36974.4	36166.4	36166.4	45171.2	645.78	46571.9	36712	36711	44415.2	36711	38278.3	36711	36711	45983.5		480.78	21186.6	20835.1	20835.1	20929.3	20835.2	20835.1	20929.5	480.78	14990	14728.9	14845.7	14728.9	14731.5
															645.68	44468.9	36103.3	36101.5	44033.1	36101.5	37081.8	36101.5	36101.5	45015.1	645.68	46803	36646.2	36644.7	43861.8	36644.7	38514.8	36644.7	36644.7	45733.4		480.68	21120.9	20836.9	20836.9	20922.1	20837	20836.9	20922.2	480.68	15218.3	14727	14824.7	14727	14729.2
															645.58	44646.1	36039	36036.4	43653.3	36036.4	37219.9	36036.4	36036.4	44839.4	645.58	46137.7	36580.7	36578.5	43291.7	36578.5	38799.1	36578.5	36578.5	45514.5		480.58	21119.3	20838.7	20838.7	20915.5	20838.8	20838.7	20915.6	480.58	15222.5	14725.2	14806.5	14725.2	14727
															645.48	44803.1	35973.9	35970.2	43229.6	35970.2	37392.4	35970.2	35970.2	44655.5	645.48	46502.2	36515.3	36511.9	42713.4	36511.9	39135.8	36511.9	36511.9	45340.5		480.48	21426	20840.4	20840.4	20909.6	20840.5	20840.4	20909.7	480.48	15219.8	14723.2	14790.6	14723.2	14724.7
															645.38	44983.2	35909.5	35904.2	42771.4	35904.2	37605.1	35904.2	35904.2	44477.6	645.38	46244.6	36449.3	36444.4	42134.7	36444.4	39529.3	36444.4	36444.4	45224.5		480.38	20840.1	20842.2	20842.2	20904.4	20842.3	20842.2	20904.5	480.38	15377.1	14721.1	14776.8	14721.1	14722.3
															645.28	44196.4	35845	35837.4	42286.4	35837.4	37861.8	35837.4	35837.4	44318.4	645.28	47082	36383.6	36376.4	41563.5	36376.4	39985.2	36376.4	36376.4	45179.6		480.28	21262.2	20844	20844	20899.8	20844.1	20844	20899.8	480.28	15178.2	14719.1	14764.9	14719.1	14720.2
															645.18	44684.8	35780.6	35769.8	41783	35769.8	38167.6	35769.8	35769.8	44191.5	645.18	46880.2	36317.5	36306.9	41005.2	36306.9	40507	36306.9	36306.9	45216		480.18	21492.4	20845.8	20845.8	20895.7	20845.8	20845.8	20895.8	480.18	14961.2	14717.3	14754.9	14717.3	14718.2
															645.08	44961.1	35716.3	35701.2	41269.1	35701.2	38527.2	35701.2	35701.2	44110.2	645.08	47049.4	36251.2	36235.8	40465	36235.8	41098.9	36235.8	36235.8	45343.5		480.08	20986.5	20847.6	20847.6	20892.2	20847.6	20847.6	20892.2	480.08	15042.2	14715.7	14746.4	14715.7	14716.4
															644.98	45230.3	35652.5	35631.4	40752.2	35631.4	38945.6	35631.4	35631.4	44087.4	644.98	47477.4	36185.3	36163.2	39947.1	36163.2	41764.3	36163.2	36163.2	45570.4		479.98	20821.6	20849.3	20849.3	20889.1	20849.4	20849.3	20889.2	479.98	14942.6	14714.6	14739.5	14714.6	14715.2
															644.88	45503.7	35588.9	35559.8	40238.1	35559.8	39426.8	35559.8	35559.8	44134.3	644.88	47121.4	36121	36089.4	39455	36089.4	42506	36089.4	36089.4	45903		479.88	21277.7	20851.1	20851.1	20886.6	20851.1	20851.1	20886.6	479.88	14829.7	14713.3	14733.5	14713.3	14713.8
															644.78	45314.7	35525.7	35485.5	39732.3	35485.5	39974.5	35485.5	35485.5	44261.5	644.78	47720.4	36057.9	36013.3	38989.5	36013.3	43323.7	36013.3	36013.3	46344.5		479.78	21243.6	20852.9	20852.9	20884.4	20852.9	20852.9	20884.4	479.78	15326.2	14712	14728.3	14712	14712.4
															644.68	46250.5	35464.1	35409.2	39240	35409.2	40593	35409.2	35409.2	44478.8	644.68	48494.1	35997.7	35935.1	38552.1	35935.1	44217.4	35935.1	35935.1	46897		479.68	21640.9	20854.7	20854.7	20882.6	20854.7	20854.7	20882.6	479.68	14960.2	14710.5	14723.6	14710.5	14710.8
															644.58	46181	35405.1	35330.5	38765.1	35330.5	41284.9	35330.5	35330.5	44794.1	644.58	48375.8	35941.5	35854.4	38142.9	35854.4	45184.1	35854.4	35854.4	47559.7		479.58	21412	20856.5	20856.5	20881.2	20856.5	20856.5	20881.2	479.58	15349	14708.7	14719.2	14708.7	14709
															644.48	46636.2	35349.3	35248.8	38309.8	35248.8	42051.3	35248.8	35248.8	45212.9	644.48	49259.3	35889.9	35769.6	37760.1	35769.6	46217.7	35769.6	35769.6	48328.4		479.48	21098.6	20858.2	20858.2	20880.1	20858.3	20858.2	20880.1	479.48	15212.7	14706.8	14715.2	14706.8	14707
															644.38	47415.5	35298.2	35163.6	37875.8	35163.6	42892.1	35163.6	35163.6	45738.9	644.38	50012.9	35844.9	35680.3	37402.4	35680.3	47310.7	35680.3	35680.3	49197.3		479.38	21270.1	20860	20860	20879.3	20860	20860	20879.3	479.38	14992.6	14705.1	14711.7	14705.1	14705.3
															644.28	47570	35254	35074.9	37464.4	35074.9	43805.8	35074.9	35074.9	46374.4	644.28	51141.1	35810.4	35587	37069.1	35587	48453.7	35587	35587	50159.2		479.28	21172	20861.8	20861.8	20878.8	20861.8	20861.8	20878.8	479.28	15059.5	14703.4	14708.7	14703.4	14703.6
															644.18	48474.3	35217.9	34981.4	37074.9	34981.4	44787.7	34981.4	34981.4	47117.7	644.18	51419.6	35789.2	35488.4	36757.4	35488.4	49633.1	35488.4	35488.4	51203		479.18	21236	20863.6	20863.6	20878.5	20863.6	20863.6	20878.5	479.18	14937.1	14701.9	14706.1	14701.9	14702
															644.08	49414.1	35192.7	34882.5	36706.7	34882.5	45831.5	34882.5	34882.5	47966	644.08	52290.9	35786.5	35384.7	36465.9	35384.7	50833.5	35384.7	35384.7	52316.5		479.08	21098.7	20865.4	20865.4	20878.5	20865.4	20865.4	20878.5	479.08	15145.8	14700.6	14703.8	14700.6	14700.7
															643.98	50227.8	35182	34777.9	36359	34777.9	46928.5	34777.9	34777.9	48913.7	643.98	52968.8	35807	35274.8	36191.3	35274.8	52035.7	35274.8	35274.8	53484.4		478.98	21224.9	20867.1	20867.1	20878.6	20867.1	20867.1	20878.6	478.98	14961.3	14699.3	14701.8	14699.3	14699.4
															643.88	51287	35190.2	34667.5	36030.7	34667.5	48067.5	34667.5	34667.5	49953.4	643.88	54736.2	35857.8	35158.8	35931.9	35158.8	53219.1	35158.8	35158.8	54691.2		478.88	21074.1	20868.9	20868.9	20879	20868.9	20868.9	20879	478.88	14974.8	14698.1	14700.1	14698.1	14698.2
															643.78	51468.5	35221.8	34550.3	35719.6	34550.3	49233.6	34550.3	34550.3	51074.5	643.78	55698.8	35946.2	35035.6	35684.6	35035.6	54359.9	35035.6	35035.6	55919.4		478.78	20958.9	20870.7	20870.7	20879.5	20870.7	20870.7	20879.5	478.78	14846.2	14697	14698.6	14697	14697.1
															643.68	53075.8	35283.5	34426.8	35424.7	34426.8	50410.8	34426.8	34426.8	52265.3	643.68	56860.4	36080.5	34904.3	35446.4	34904.3	55432.9	34904.3	34904.3	57151.2		478.68	20836.3	20872.5	20872.5	20880.1	20872.5	20872.5	20880.1	478.68	14891.2	14696.2	14697.4	14696.2	14696.3
															643.58	53641.6	35381.4	34296.2	35143.6	34296.2	51578.7	34296.2	34296.2	53511.2	643.58	58460.4	36270.4	34763.8	35214.6	34763.8	56412	34763.8	34763.8	58369.2		478.58	20964.7	20872	20872	20878.7	20872	20872	20878.7	478.58	14788.2	14695.6	14696.5	14695.6	14695.6
															643.48	55065.6	35522.8	34158	34873.9	34158	52715.4	34158	34158	54796.2	643.48	59922.1	36529.3	34616.1	34989	34616.1	57274.1	34616.1	34616.1	59560.3		478.48	20528.3	20854.4	20854.4	20860.2	20854.4	20854.4	20860.2	478.48	14727	14694.9	14695.6	14694.9	14695
															643.38	56437.8	35715.2	34010.9	34612.9	34010.9	53796.2	34010.9	34010.9	56102.6	643.38	60181.8	36869.4	34460.7	34767.9	34460.7	57995.3	34460.7	34460.7	60711		478.38	21137.8	20856	20856	20861	20856	20856	20861	478.38	14989.2	14694.2	14694.7	14694.2	14694.2
															643.28	57539	35969	33856	34359.7	33856	54797.5	33856	33856	57414.3	643.28	61321.9	37303.7	34297.9	34549.7	34297.9	58553.8	34297.9	34297.9	61811.4		478.28	20805	20857.6	20857.6	20861.9	20857.6	20857.6	20861.9	478.28	14957.5	14693.4	14693.8	14693.4	14693.4
															643.18	58291.6	36292.5	33692.1	34111.6	33692.1	55693.3	33692.1	33692.1	58713.3	643.18	62383.1	37845	34127.4	34332.8	34127.4	58931	34127.4	34127.4	62854.1		478.18	21057.5	20859.2	20859.2	20862.9	20859.2	20859.2	20862.9	478.18	14964.2	14692.4	14692.7	14692.4	14692.4
															643.08	59782.8	36696	33519.4	33867.1	33519.4	56459.5	33519.4	33519.4	59983.9	643.08	64128.3	38506	33949.5	34116.4	33949.5	59112.7	33949.5	33949.5	63836		478.08	21336.3	20860.7	20860.7	20864	20860.7	20860.7	20864	478.08	15068.9	14691	14691.3	14691	14691
															642.98	60957.5	37190	33338.6	33625.5	33338.6	57074.2	33338.6	33338.6	61212.4	642.98	65219.7	39297.3	33764.4	33899.3	33764.4	59089.3	33764.4	33764.4	64757.1		477.98	21150.2	20862.3	20862.3	20865.1	20862.3	20862.3	20865.1	477.98	15078.1	14689.7	14689.9	14689.7	14689.7
															642.88	61752.2	37783	33149.4	33384.9	33149.4	57516.8	33149.4	33149.4	62385.9	642.88	65407.2	40226.2	33571.3	33679.8	33571.3	58855.6	33571.3	33571.3	65619		477.88	21266.6	20863.9	20863.9	20866.3	20863.9	20863.9	20866.3	477.88	14997.9	14688.1	14688.3	14688.1	14688.1
															642.78	63169.3	38482.8	32951.5	33144	32951.5	57770.6	32951.5	32951.5	63494.4	642.78	67198.6	41297.4	33370.8	33457.8	33370.8	58413.5	33370.8	33370.8	66427		477.78	21331.9	20865.5	20865.5	20867.5	20865.5	20865.5	20867.5	477.78	15224.2	14686.6	14686.7	14686.6	14686.6
															642.68	63974.8	39295.7	32745.5	32902.1	32745.5	57824.2	32745.5	32745.5	64530.8	642.68	67573.5	42511.9	33165	33234.3	33165	57771.3	33165	33165	67187.5		477.68	21129	20867	20867	20868.8	20867	20867	20868.8	477.68	14887.4	14685.1	14685.2	14685.1	14685.2
															642.58	65088.7	40225	32531.8	32658.5	32531.8	57670.8	32531.8	32531.8	65490.8	642.58	67759.1	43862.4	32954.3	33009.3	32954.3	56941.5	32954.3	32954.3	67904.6		477.58	20783.5	20868.6	20868.6	20870.1	20868.6	20868.6	20870.1	477.58	15050.5	14683.7	14683.8	14683.7	14683.7
															642.48	65903.2	41270	32309.8	32411.9	32309.8	57308.2	32309.8	32309.8	66370.6	642.48	68303.5	45332.8	32738.3	32781.8	32738.3	55939.7	32738.3	32738.3	68577.6		477.48	21250.4	20870.2	20870.2	20871.5	20870.2	20870.2	20871.5	477.48	14979	14682.5	14682.5	14682.5	14682.5
															642.38	67044.9	42427.2	32081.3	32163.3	32081.3	56742.2	32081.3	32081.3	67170	642.38	68874.4	46899.9	32518.6	32552.8	32518.6	54787.4	32518.6	32518.6	69202.9		477.38	21400.1	20871.8	20871.8	20872.8	20871.8	20871.8	20872.8	477.38	14805	14681.6	14681.6	14681.6	14681.6
															642.28	67056	43685.8	31846.2	31911.6	31846.2	55981.6	31846.2	31846.2	67886.7	642.28	69417.6	48530.5	32296	32322.8	32296	53508.1	32296	32296	69769.3		477.28	21168	20873.3	20873.3	20874.2	20873.3	20873.3	20874.2	477.28	14707	14680.7	14680.8	14680.7	14680.7
															642.18	68085.3	45031.2	31606	31658	31606	55041.9	31606	31606	68519.2	642.18	68947.7	50179.8	32069.8	32090.7	32069.8	52125.4	32069.8	32069.8	70256.3		477.18	21046.2	20874.9	20874.9	20875.7	20874.9	20874.9	20875.7	477.18	14922.6	14680	14680	14680	14680
															642.08	67855.4	46439.9	31360.6	31401.8	31360.6	53941.1	31360.6	31360.6	69061.6	642.08	69846.3	51795.5	31840.2	31856.3	31840.2	50664.6	31840.2	31840.2	70636.2		477.08	20784.4	20876.5	20876.5	20877.1	20876.5	20876.5	20877.1	477.08	14868.9	14679.4	14679.4	14679.4	14679.4
															641.98	68837.2	47884.1	31112.1	31144.5	31112.1	52702.5	31112.1	31112.1	69506.9	641.98	70167.8	53318.5	31607.3	31619.8	31607.3	49150.8	31607.3	31607.3	70874.4		476.98	21244.1	20878.1	20878.1	20878.6	20878.1	20878.1	20878.6	476.98	14806.4	14678.8	14678.9	14678.8	14678.8
															641.88	68338.9	49326.4	30859.4	30884.8	30859.4	51348.5	30859.4	30859.4	69840.9	641.88	70552.7	54686.5	31372.4	31382	31372.4	47608.8	31372.4	31372.4	70932.4		476.88	21219.5	20879.6	20879.6	20880.1	20879.6	20879.6	20880.1	476.88	14743.8	14678.4	14678.4	14678.4	14678.4
															641.78	69110.5	50725.5	30603.5	30623.3	30603.5	49904.7	30603.5	30603.5	70046.5	641.78	70101.3	55835.4	31134.9	31142.2	31134.9	46060	31134.9	31134.9	70767.8		476.78	20923.9	20881.2	20881.2	20881.6	20881.2	20881.2	20881.6	476.78	14618.3	14678	14678	14678	14678
															641.68	69497.7	52034.5	30343.7	30359.1	30343.7	48395.2	30343.7	30343.7	70101.5	641.68	70121.3	56707.1	30895.9	30901.5	30895.9	44525.3	30895.9	30895.9	70342.2		476.68	20895.9	20882.8	20882.8	20883.1	20882.8	20882.8	20883.1	476.68	14744.1	14677.6	14677.6	14677.6	14677.6
															641.58	69690.2	53206.4	30081.5	30093.4	30081.5	46845.9	30081.5	30081.5	69982.8	641.58	70078.2	57252.1	30656	30660.3	30656	43022.4	30656	30656	69622.8		476.58	21113.9	20884.3	20884.3	20884.6	20884.3	20884.3	20884.6	476.58	15003.7	14676.9	14676.9	14676.9	14676.9
															641.48	69529.5	54192.8	29816.6	29825.8	29816.6	45279.1	29816.6	29816.6	69664.5	641.48	69857.6	57435	30416.8	30420	30416.8	41567.2	30416.8	30416.8	68588.5		476.48	20966.1	20885.9	20885.9	20886.2	20885.9	20885.9	20886.2	476.48	15049.5	14676.1	14676.1	14676.1	14676.1
															641.38	69205.9	54949.9	29550.5	29557.5	29550.5	43717.1	29550.5	29550.5	69123.5	641.38	68969.6	57236.4	30179.6	30182	30179.6	40172.2	30179.6	30179.6	67231.4		476.38	21486.5	20887.5	20887.5	20887.7	20887.5	20887.5	20887.7	476.38	14940	14675.1	14675.1	14675.1	14675.1
															641.28	68996.1	55440	29284.1	29289.5	29284.1	42179.1	29284.1	29284.1	68340.3	641.28	67500.6	56657.1	29946.6	29948.4	29946.6	38848.5	29946.6	29946.6	65560.8		476.28	21352.6	20889.1	20889.1	20889.2	20889.1	20889.1	20889.2	476.28	14864.3	14673.8	14673.8	14673.8	14673.8
															641.18	68531	55636	29020.2	29024.3	29020.2	40683.4	29020.2	29020.2	67303.2	641.18	65536.6	55716.1	29720.4	29721.7	29720.4	37604.7	29720.4	29720.4	63601.7		476.18	21129.1	20890.6	20890.6	20890.8	20890.6	20890.6	20890.8	476.18	15126.5	14672.5	14672.5	14672.5	14672.5
															641.08	66688	55520.3	28759.9	28763	28759.9	39243.8	28759.9	28759.9	66007.3	641.08	63517.9	54450.8	29504.4	29505.4	29504.4	36447.8	29504.4	29504.4	61395.2		476.08	21467.2	20892.2	20892.2	20892.3	20892.2	20892.2	20892.3	476.08	14919.9	14671.6	14671.6	14671.6	14671.6
															640.98	65728.9	55089.3	28505.4	28507.8	28505.4	37872.7	28505.4	28505.4	64458.9	640.98	60448.8	52912.2	29301.6	29302.3	29301.6	35382.6	29301.6	29301.6	58993.9		475.98	21300.3	20893.8	20893.8	20893.9	20893.8	20893.8	20893.9	475.98	14573.4	14670.7	14670.7	14670.7	14670.7
															640.88	63680.9	54351.8	28258.4	28260.2	28258.4	36578.9	28258.4	28258.4	62674	640.88	57132.8	51159.6	29113.5	29114.1	29113.5	34410.3	29113.5	29113.5	56456.9		475.88	20872.6	20895.4	20895.4	20895.4	20895.4	20895.4	20895.5	475.88	15008.9	14669.8	14669.8	14669.8	14669.8
															640.78	62298.8	53330.5	28021.7	28023	28021.7	35370	28021.7	28021.7	60680	640.78	54404.5	49256.8	28941.1	28941.5	28941.1	33530.2	28941.1	28941.1	53846.3		475.78	21119.9	20896.9	20896.9	20897	20896.9	20896.9	20897	475.78	14820	14669.1	14669.1	14669.1	14669.1
															640.68	59718.8	52057.2	27796.3	27797.2	27796.3	34249.6	27796.3	27796.3	58511.5	640.68	51845.7	47269	28785.7	28786	28785.7	32740.9	28785.7	28785.7	51224.5		475.68	21452.7	20898.5	20898.5	20898.6	20898.5	20898.5	20898.6	475.68	14858.4	14668.3	14668.3	14668.3	14668.3
															640.58	57162.8	50573.4	27584	27584.8	27584	33220.4	27584	27584	56210.4	640.58	48653.4	45256.2	28646.9	28647.1	28646.9	32038.2	28646.9	28646.9	48647.8		475.58	21325.1	20900.1	20900.1	20900.1	20900.1	20900.1	20900.1	475.58	15060.8	14667.3	14667.3	14667.3	14667.3
															640.48	54826.9	48926	27386.4	27386.9	27386.4	32282.7	27386.4	27386.4	53822.8	640.48	46078	43271.6	28523.7	28523.8	28523.7	31416.9	28523.7	28523.7	46164.9		475.48	21404.7	20901.7	20901.7	20901.7	20901.7	20901.7	20901.7	475.48	14779.4	14666.3	14666.3	14666.3	14666.3
															640.38	51772.4	47164.9	27205	27205.3	27205	31436	27205	27205	51396.3	640.38	43596.8	41360.5	28415.8	28415.9	28415.8	30871.7	28415.8	28415.8	43816.5		475.38	21582.8	20903.2	20903.3	20903.3	20903.2	20903.2	20903.3	475.38	14979	14665.2	14665.2	14665.2	14665.2
															640.28	49219.9	45338.8	27039.9	27040.2	27039.9	30677.1	27039.9	27039.9	48976.3	640.28	41200.1	39558.3	28322.3	28322.4	28322.3	30396.7	28322.3	28322.3	41632.7		475.28	20923	20904.8	20904.8	20904.8	20904.8	20904.8	20904.9	475.28	15007.1	14663.9	14663.9	14663.9	14663.9
															640.18	46583	43493.6	26891.2	26891.4	26891.2	30001.9	26891.2	26891.2	46604.5	640.18	39481.3	37890.6	28242.3	28242.4	28242.3	29985.9	28242.3	28242.3	39634.2		475.18	20936.4	20906.4	20906.4	20906.4	20906.4	20906.4	20906.4	475.18	15073.1	14662.7	14662.7	14662.7	14662.7
															640.08	44159.9	41671	26759	26759.1	26759	29406.1	26759	26759	44318.3	640.08	37082.8	36373.6	28174.7	28174.7	28174.7	29633.1	28174.7	28174.7	37832.1		475.08	21351.5	20908	20908	20908	20908	20908	20908	475.08	14973.7	14661.4	14661.4	14661.5	14661.4
															639.98	41714.3	39905.6	26642.1	26642.2	26642.1	28883.5	26642.1	26642.1	42147.1	639.98	35494.1	35015.4	28118.2	28118.2	28118.2	29332.3	28118.2	28118.2	36229.6		474.98	21037.1	20909.5	20909.6	20909.6	20909.5	20909.5	20909.6	474.98	14766.2	14660.3	14660.3	14660.3	14660.3
															639.88	39693.4	38225.6	26539.4	26539.5	26539.4	28428	26539.4	26539.4	40114.3	639.88	34083.4	33816.1	28070.6	28070.7	28070.6	29076.6	28070.6	28070.6	34822.1		474.88	21406.6	20911.1	20911.1	20911.1	20911.1	20911.1	20911.2	474.88	14831.7	14659.4	14659.4	14659.4	14659.4
															639.78	37944.8	36652.4	26449.9	26450	26449.9	28033.5	26449.9	26449.9	38236.1	639.78	33587.1	32772	28031.5	28031.6	28031.5	28861.1	28031.5	28031.5	33601.6		474.78	21100.1	20912.7	20912.7	20912.7	20912.7	20912.7	20912.7	474.78	14816.4	14658.6	14658.6	14658.6	14658.6
															639.68	36225.9	35200.7	26372.3	26372.4	26372.3	27693.8	26372.3	26372.3	36522.2	639.68	32251.9	31873.4	27998.5	27998.5	27998.5	28679.4	27998.5	27998.5	32554.3		474.68	21265.5	20914.3	20914.3	20914.3	20914.3	20914.3	20914.3	474.68	14804.5	14657.9	14657.9	14657.9	14657.9
															639.58	34798.8	33879.1	26305.4	26305.4	26305.4	27402.9	26305.4	26305.4	34976.6	639.58	31898.4	31109.3	27970.7	27970.7	27970.7	28526.9	27970.7	27970.7	31665.5		474.58	20970.1	20915.8	20915.9	20915.8	20915.8	20915.8	20915.9	474.58	14989.3	14657.1	14657.1	14657.2	14657.1
															639.48	33329.5	32690.5	26247.5	26247.5	26247.5	27154.7	26247.5	26247.5	33597.6	639.48	31061.9	30466.3	27946.9	27946.9	27946.9	28399.1	27946.9	27946.9	30918.6		474.48	21214.4	20917.4	20917.5	20917.4	20917.4	20917.4	20917.5	474.48	14730.2	14656.1	14656.1	14656.1	14656.1
															639.38	32586.2	31634.6	26198.3	26198.3	26198.3	26944.6	26198.3	26198.3	32380.9	639.38	30641	29931.9	27927.2	27927.2	27927.2	28293.2	27927.2	27927.2	30298		474.38	21377.1	20919	20919.1	20919	20919	20919	20919.1	474.38	15238.1	14655	14655	14655	14655
															639.28	31180.9	30707	26156.4	26156.5	26156.4	26767.5	26156.4	26156.4	31318.1	639.28	30075.8	29492	27910.6	27910.6	27910.6	28205.5	27910.6	27910.6	29786.9		474.28	21397.9	20920.6	20920.7	20920.6	20920.6	20920.6	20920.7	474.28	14808.8	14654	14654	14654	14654
															639.18	30414.3	29900.9	26121.5	26121.5	26121.5	26619.6	26121.5	26121.5	30399	639.18	29562.4	29134.1	27897.4	27897.4	27897.4	28133.9	27897.4	27897.4	29370.6		474.18	21442.9	20922.1	20922.3	20922.1	20922.1	20922.1	20922.3	474.18	14788.2	14653.1	14653.1	14653.1	14653.1
															639.08	29409.2	29207.2	26092.3	26092.3	26092.3	26496.3	26092.3	26092.3	29611.3	639.08	29066.9	28845.2	27886.2	27886.2	27886.2	28075	27886.2	27886.2	29034		474.08	21120.6	20923.7	20923.9	20923.7	20923.7	20923.7	20923.9	474.08	14748.1	14652.2	14652.2	14652.3	14652.2
															638.98	28900.5	28615.8	26067.8	26067.8	26067.8	26394	26067.8	26067.8	28942.1	638.98	29341.3	28614.6	27877.2	27877.2	27877.2	28027.2	27877.2	27877.2	28764.6		473.98	20965.5	20925.3	20925.5	20925.3	20925.3	20925.3	20925.5	473.98	14722.7	14651.7	14651.7	14651.7	14651.7
															638.88	28895.1	28116	26047.1	26047.1	26047.1	26309.4	26047.1	26047.1	28378.3	638.88	28764	28431.7	27869.4	27869.4	27869.4	27988.1	27869.4	27869.4	28550.4		473.88	21241.4	20926.9	20927.1	20926.9	20926.9	20926.9	20927.1	473.88	14898.8	14651	14651	14651	14651
															638.78	28151.7	27697	26029.4	26029.4	26029.4	26239.3	26029.4	26029.4	27906.9	638.78	29013.7	28287.7	27862.4	27862.4	27862.4	27955.8	27862.4	27862.4	28381.1		473.78	21958.1	20928.4	20928.7	20928.4	20928.4	20928.4	20928.7	473.78	14929.1	14650.3	14650.3	14650.4	14650.3
															638.68	28084.7	27348.8	26014.3	26014.3	26014.3	26181.5	26014.3	26014.3	27515.9	638.68	28890.9	28174.6	27855.6	27855.6	27855.6	27928.9	27855.6	27855.6	28247.8		473.68	21084.3	20930	20930.3	20930	20930	20930	20930.3	473.68	14745	14649.6	14649.6	14649.7	14649.6
															638.58	27396.2	27061	26000.8	26000.8	26000.8	26133.3	26000.8	26000.8	27193.5	638.58	28841.1	28086.9	27849.6	27849.6	27849.6	27906.8	27849.6	27849.6	28144		473.58	21353.8	20931.6	20931.9	20931.6	20931.6	20931.6	20932	473.58	14758.9	14648.7	14648.7	14648.7	14648.7
															638.48	27628.9	26826	25989.6	25989.6	25989.6	26094.2	25989.6	25989.6	26930.6	638.48	28707.6	28018.9	27843.9	27843.9	27843.9	27888.2	27843.9	27843.9	28063.3		473.48	21109.7	20933.2	20933.6	20933.2	20933.2	20933.2	20933.6	473.48	15121.8	14647.7	14647.7	14647.8	14647.7
															638.38	27098.8	26634.9	25979.7	25979.7	25979.7	26061.9	25979.7	25979.7	26717	638.38	28507.9	27967	27838.9	27838.9	27838.9	27873.3	27838.9	27838.9	28001.3		473.38	21078.9	20934.7	20935.3	20934.7	20934.7	20934.7	20935.3	473.38	14817.3	14646.9	14646.9	14647	14646.9
															638.28	27121.6	26481.1	25971.4	25971.4	25971.4	26035.7	25971.4	25971.4	26545.3	638.28	28299.9	27927.6	27834.6	27834.6	27834.6	27861	27834.6	27834.6	27954		473.28	21025.3	20936.3	20936.9	20936.3	20936.3	20936.3	20936.9	473.28	14838.1	14645.8	14645.8	14645.9	14645.8
															638.18	26833.6	26357.6	25963.9	25963.9	25963.9	26013.9	25963.9	25963.9	26407.6	638.18	28364.3	27897.6	27830.7	27830.7	27830.7	27850.9	27830.7	27830.7	27917.8		473.18	21590.3	20937.9	20938.6	20937.9	20937.9	20937.9	20938.6	473.18	15021.8	14644.7	14644.7	14644.9	14644.7
															638.08	26772.1	26259.9	25957.9	25957.9	25957.9	25996.6	25957.9	25957.9	26298.6	638.08	28523.6	27875.3	27827.5	27827.5	27827.5	27842.9	27827.5	27827.5	27890.7		473.08	21407	20939.5	20940.3	20939.5	20939.5	20939.5	20940.3	473.08	14734.7	14643.8	14643.8	14644	14643.8
															637.98	26491.1	26182.4	25952.3	25952.3	25952.3	25982.2	25952.3	25952.3	26212.3	637.98	28086.7	27858.4	27824.5	27824.5	27824.5	27836.3	27824.5	27824.5	27870.1		472.98	21085.9	20941	20942.1	20941	20941	20941	20942.1	472.98	14974.6	14642.8	14642.8	14643.1	14642.8
															637.88	26670.3	26121.8	25947.8	25947.8	25947.8	25970.7	25947.8	25947.8	26144.8	637.88	28264.4	27845.4	27821.6	27821.6	27821.6	27830.4	27821.6	27821.6	27854.2		472.88	21659.8	20942.6	20943.9	20942.6	20942.6	20942.6	20943.9	472.88	14837.4	14641.7	14641.7	14642.1	14641.7
															637.78	26381.6	26074.1	25943.3	25943.3	25943.3	25960.9	25943.3	25943.3	26091.7	637.78	28293.1	27835.4	27818.9	27818.9	27818.9	27825.5	27818.9	27818.9	27842.1		472.78	21359.6	20944.2	20945.7	20944.2	20944.2	20944.2	20945.7	472.78	14899.8	14640.8	14640.8	14641.2	14640.8
															637.68	26694.6	26037.1	25939.5	25939.5	25939.5	25952.9	25939.5	25939.5	26050.5	637.68	28157.7	27827.9	27816.5	27816.5	27816.5	27821.5	27816.5	27816.5	27832.9		472.68	21552.7	20945.7	20947.5	20945.7	20945.7	20945.7	20947.5	472.68	14933.4	14639.6	14639.6	14640.1	14639.6
															637.58	26306	26007.9	25935.6	25935.6	25935.6	25945.7	25935.6	25935.6	26018	637.58	28262.1	27822.3	27814.5	27814.5	27814.5	27818.2	27814.5	27814.5	27826		472.58	21389.6	20947.3	20949.4	20947.3	20947.3	20947.3	20949.4	472.58	15046	14638.3	14638.3	14638.9	14638.3
															637.48	26571.1	25985.2	25932	25932	25932	25939.6	25932	25932	25992.8	637.48	27753.2	27818.1	27812.8	27812.8	27812.8	27815.5	27812.8	27812.8	27820.9		472.48	21248.3	20948.9	20951.3	20948.9	20948.9	20948.9	20951.3	472.48	15076.8	14637.1	14637.1	14637.8	14637.1
															637.38	26397.2	25967.3	25928.3	25928.3	25928.3	25934	25928.3	25928.3	25973	637.38	27988	27815.5	27811.9	27811.9	27811.9	27813.9	27811.9	27811.9	27817.5		472.38	21343.5	20950.5	20953.3	20950.5	20950.5	20950.5	20953.3	472.38	14710.4	14635.8	14635.8	14636.7	14635.8
															637.28	26384	25953.2	25924.9	25924.9	25924.9	25929.2	25924.9	25924.9	25957.4	637.28	27621	27813.8	27811.4	27811.4	27811.4	27812.9	27811.4	27811.4	27815.3		472.28	21530.1	20952	20955.3	20952	20952	20952	20955.3	472.28	14964.7	14634.7	14634.7	14635.8	14634.7
															637.18	26530.9	25941.7	25921.4	25921.4	25921.4	25924.5	25921.4	25921.4	25944.9	637.18	27811.4	27812.5	27810.9	27810.9	27810.9	27812	27810.9	27810.9	27813.6		472.18	21376.2	20953.6	20957.4	20953.6	20953.6	20953.6	20957.4	472.18	14673.5	14633.9	14633.9	14635.2	14633.9
															637.08	26367.8	25932.8	25918.2	25918.2	25918.2	25920.5	25918.2	25918.2	25935.1	637.08	28255.2	27811.3	27810.2	27810.2	27810.2	27811	27810.2	27810.2	27812.1		472.08	21048.2	20955.2	20959.6	20955.2	20955.2	20955.2	20959.6	472.08	14780.8	14633.2	14633.2	14634.8	14633.2
															636.98	26273.3	25925.3	25914.9	25914.9	25914.9	25916.6	25914.9	25914.9	25927	636.98	27937.8	27810	27809.3	27809.3	27809.3	27809.9	27809.3	27809.3	27810.6		471.98	21614.1	20956.8	20961.9	20956.8	20956.8	20956.8	20961.9	471.98	14895.2	14632.4	14632.4	14634.4	14632.4
																																				471.88	21684.5	20958.3	20964.3	20958.3	20958.3	20958.3	20964.3	471.88	14771	14631.6	14631.6	14633.9	14631.6
																																				471.78	21238.1	20959.9	20966.8	20959.9	20959.9	20959.9	20966.8	471.78	15003.6	14630.7	14630.7	14633.4	14630.7
																																				471.68	21322.8	20961.5	20969.5	20961.5	20961.5	20961.5	20969.5	471.68	14917.5	14629.6	14629.6	14632.9	14629.6
																																				471.58	21304.1	20963.1	20972.2	20963.1	20963.1	20963.1	20972.2	471.58	14901	14628.5	14628.5	14632.4	14628.5
																																				471.48	21038.6	20964.6	20975.2	20964.6	20964.6	20964.6	20975.2	471.48	14901.5	14627.2	14627.2	14631.8	14627.2
																																				471.38	21219	20966.2	20978.3	20966.2	20966.2	20966.2	20978.3	471.38	14996.2	14625.9	14625.9	14631.5	14625.9
																																				471.28	21196.9	20967.8	20981.6	20967.8	20967.8	20967.8	20981.6	471.28	14942.2	14624.7	14624.7	14631.3	14624.7
																																				471.18	21229.9	20969.4	20985.1	20969.4	20969.4	20969.4	20985.1	471.18	14862.6	14623.8	14623.8	14631.5	14623.8
																																				471.08	21078.2	20970.9	20988.9	20970.9	20970.9	20970.9	20988.9	471.08	14579.2	14623.3	14623.3	14632.4	14623.3
																																				470.98	21565.7	20972.5	20992.9	20972.5	20972.5	20972.5	20992.9	470.98	14379	14623	14623	14633.7	14623
																																				470.88	20924	20974.1	20997.2	20974.1	20974.1	20974.1	20997.2	470.88	14749.6	14622.9	14622.9	14635.4	14622.9
																																				470.78	21235.6	20975.7	21001.8	20975.7	20975.7	20975.7	21001.8	470.78	14635.2	14622.7	14622.7	14637.4	14622.7
																																				470.68	21411.5	20977.2	21006.8	20977.2	20977.2	20977.2	21006.8	470.68	14771.4	14622.4	14622.4	14639.5	14622.4
																																				470.58	20798.6	20978.8	21012.1	20978.8	20978.8	20978.8	21012.1	470.58	14681.5	14621.7	14621.7	14641.7	14621.7
																																				470.48	21342.8	20980.4	21017.8	20980.4	20980.4	20980.4	21017.8	470.48	14828.5	14621.1	14621.1	14644.3	14621.1
																																				470.38	21240.5	20982	21023.9	20982	20982	20982	21023.9	470.38	14833.9	14620.3	14620.2	14647.2	14620.2
																																				470.28	21154.1	20983.5	21030.4	20983.5	20983.5	20983.5	21030.5	470.28	14799.1	14619.3	14619.3	14650.5	14619.3
																																				470.18	21494	20985.1	21037.5	20985.1	20985.1	20985.1	21037.5	470.18	15012	14618.2	14618.1	14654.2	14618.1
																																				470.08	21187.8	20986.7	21045	20986.7	20986.7	20986.7	21045.1	470.08	14854.5	14616.9	14616.9	14658.5	14616.9
																																				469.98	21381	20988.3	21053.1	20988.3	20988.3	20988.3	21053.1	469.98	14960.3	14615.8	14615.8	14663.5	14615.8
																																				469.88	21349.1	20989.9	21061.7	20989.8	20989.8	20989.8	21061.8	469.88	14762.4	14614.4	14614.3	14669.1	14614.3
																																				469.78	20831.5	20991.5	21071	20991.4	20991.4	20991.4	21071	469.78	15168.3	14613	14613	14675.6	14613
																																				469.68	21521.8	20993.1	21080.8	20993	20993	20993	21080.9	469.68	14872.4	14611.5	14611.5	14683	14611.5
																																				469.58	21402.3	20994.7	21091.2	20994.6	20994.6	20994.6	21091.3	469.58	15048.7	14610.1	14610	14691.4	14610
																																				469.48	21131.6	20996.3	21102.3	20996.1	20996.1	20996.1	21102.4	469.48	14872.2	14608.6	14608.5	14701	14608.5
																																				469.38	21615.9	20997.9	21114	20997.7	20997.7	20997.7	21114.2	469.38	14852.8	14607.4	14607.2	14712	14607.2
																																				469.28	21256.1	20999.5	21126.4	20999.3	20999.3	20999.3	21126.6	469.28	14891.1	14605.9	14605.7	14724.3	14605.7
																																				469.18	21672.5	21001.1	21139.5	21000.8	21000.8	21000.8	21139.7	469.18	15101.6	14604.6	14604.3	14738	14604.3
																																				469.08	20954.1	21002.8	21153.1	21002.4	21002.4	21002.4	21153.5	469.08	14952.9	14603.1	14602.7	14753.2	14602.7
																																				468.98	21308	21004.4	21167.5	21004	21004	21004	21167.9	468.98	15052	14601.6	14601.1	14770.1	14601.1
																																				468.88	21231.7	21006.1	21182.4	21005.6	21005.6	21005.6	21182.9	468.88	14909	14600	14599.4	14788.7	14599.4
																																				468.78	21526.8	21007.8	21197.9	21007.1	21007.1	21007.1	21198.6	468.78	15049.8	14598.2	14597.5	14809	14597.5
																																				468.68	21300.7	21009.6	21213.9	21008.7	21008.7	21008.7	21214.8	468.68	15289	14596.5	14595.5	14831.2	14595.5
																																				468.58	21669	21011.4	21230.5	21010.3	21010.3	21010.3	21231.5	468.58	15067.9	14594.7	14593.4	14855.5	14593.4
																																				468.48	21232.6	21013.2	21247.4	21011.9	21011.9	21011.9	21248.8	468.48	15170.1	14593	14591.4	14882	14591.4
																																				468.38	21351.1	21015.1	21264.7	21013.4	21013.4	21013.4	21266.4	468.38	14833.7	14591.5	14589.5	14910.9	14589.5
																																				468.28	21249.8	21017.1	21282.3	21015	21015	21015	21284.4	468.28	14883.7	14590.2	14587.7	14942.2	14587.7
																																				468.18	21876.1	21019.1	21300.1	21016.6	21016.6	21016.6	21302.6	468.18	15151.4	14588.8	14585.7	14975.7	14585.7
																																				468.08	21595.4	21021.3	21317.9	21018.2	21018.2	21018.2	21321	468.08	15276	14587.5	14583.6	15011.5	14583.6
																																				467.98	21293.7	21023.6	21335.6	21019.7	21019.7	21019.7	21339.5	467.98	15363.1	14586	14581.2	15049.5	14581.2
																																				467.88	21271.7	21026	21353.2	21021.3	21021.3	21021.3	21357.9	467.88	15225.3	14584.6	14578.6	15089.6	14578.6
																																				467.78	21364.8	21028.6	21370.5	21022.9	21022.9	21022.9	21376.2	467.78	15107	14583.6	14576.2	15132.3	14576.2
																																				467.68	21581	21031.4	21387.4	21024.5	21024.5	21024.5	21394.3	467.68	14917.2	14583	14573.9	15177.3	14573.9
																																				467.58	21539	21034.4	21403.7	21026	21026	21026	21412.1	467.58	15144.6	14582.8	14571.5	15224.5	14571.5
																																				467.48	21391.1	21037.7	21419.3	21027.6	21027.6	21027.6	21429.4	467.48	15317.3	14583.1	14569.3	15273.7	14569.3
																																				467.38	21507	21041.3	21434	21029.2	21029.2	21029.2	21446.1	467.38	15116.8	14583.8	14567	15324.6	14567
																																				467.28	21469.2	21045.3	21447.7	21030.8	21030.8	21030.8	21462.3	467.28	15204.4	14584.6	14564.1	15376.6	14564.1
																																				467.18	21366.4	21049.7	21460.3	21032.3	21032.3	21032.3	21477.7	467.18	15645.8	14586.1	14561.2	15429.7	14561.2
																																				467.08	21215.1	21054.7	21471.7	21033.9	21033.9	21033.9	21492.4	467.08	15246.4	14588.3	14558	15483.5	14558
																																				466.98	21750.3	21060.2	21481.7	21035.5	21035.5	21035.5	21506.3	466.98	15566	14591.1	14554.6	15537.7	14554.6
																																				466.88	21574	21066.3	21490.2	21037.1	21037.1	21037.1	21519.4	466.88	15531.6	14594.8	14550.8	15591.6	14550.8
																																				466.78	21381	21073.1	21497.2	21038.6	21038.6	21038.6	21531.7	466.78	15647.6	14599.9	14547.1	15645.3	14547.1
																																				466.68	21333.1	21080.8	21502.6	21040.2	21040.2	21040.2	21543.2	466.68	15548.1	14606.5	14543.3	15698.1	14543.3
																																				466.58	21815.4	21089.4	21506.3	21041.8	21041.8	21041.8	21553.9	466.58	15382	14614.9	14539.3	15749.6	14539.3
																																				466.48	21481.1	21099.1	21508.3	21043.4	21043.4	21043.4	21564	466.48	15684	14625.1	14535.2	15799	14535.2
																																				466.38	21717.9	21109.9	21508.6	21044.9	21044.9	21044.9	21573.6	466.38	15788.1	14637.6	14530.9	15846	14530.9
																																				466.28	21434.2	21122	21507.3	21046.5	21046.5	21046.5	21582.8	466.28	15819	14652.7	14526.5	15889.9	14526.5
																																				466.18	21844.4	21135.5	21504.3	21048.1	21048.1	21048.1	21591.8	466.18	15723.9	14670.6	14521.7	15930.1	14521.7
																																				466.08	21649.4	21150.6	21499.8	21049.7	21049.7	21049.7	21600.7	466.08	15859.6	14691.8	14516.8	15966.2	14516.8
																																				465.98	21812.4	21167.3	21493.7	21051.2	21051.2	21051.2	21609.8	465.98	15834.1	14717	14511.9	15997.9	14511.9
																																				465.88	21515.2	21185.9	21486.2	21052.8	21052.8	21052.8	21619.3	465.88	15796.8	14746.4	14506.8	16024.4	14506.8
																																				465.78	21827.4	21206.5	21477.4	21054.4	21054.4	21054.4	21629.5	465.78	16140.5	14780.2	14501	16045.1	14501
																																				465.68	21410.2	21229.1	21467.4	21056	21056	21056	21640.6	465.68	16494.6	14819.1	14494.9	16059.8	14494.9
																																				465.58	21527.4	21254	21456.4	21057.5	21057.5	21057.5	21652.9	465.58	16365.3	14863.7	14488.4	16068.2	14488.4
																																				465.48	21639.2	21281.3	21444.4	21059.1	21059.1	21059.1	21666.6	465.48	16377.1	14914.4	14481.2	16069.9	14481.2
																																				465.38	22032.8	21311	21431.6	21060.7	21060.7	21060.7	21682	465.38	16652	14972	14473.7	16065	14473.7
																																				465.28	22190.2	21343.3	21418.2	21062.2	21062.2	21062.2	21699.3	465.28	16602.2	15037.5	14466.1	16053.8	14466.1
																																				465.18	21499.3	21378.2	21404.3	21063.8	21063.8	21063.8	21718.6	465.18	16566.1	15111.6	14458.4	16036.3	14458.4
																																				465.08	21964.5	21415.7	21390	21065.4	21065.4	21065.4	21740.2	465.08	16427.8	15195	14450.7	16012.8	14450.7
																																				464.98	21730.4	21455.8	21375.4	21067	21067	21067	21764.2	464.98	16320.7	15288	14442.9	15983.3	14442.9
																																				464.88	21989	21498.5	21360.8	21068.5	21068.5	21068.5	21790.7	464.88	16825.8	15391.2	14434.7	15947.8	14434.7
																																				464.78	22084.8	21543.6	21346.1	21070.1	21070.1	21070.1	21819.6	464.78	17172.1	15504.8	14425.9	15906.5	14425.9
																																				464.68	22231.4	21591.1	21331.6	21071.7	21071.7	21071.7	21850.9	464.68	17257.6	15629.3	14416.5	15859.8	14416.5
																																				464.58	21455.4	21640.6	21317.3	21073.3	21073.3	21073.3	21884.6	464.58	17310.5	15765	14406.3	15808	14406.3
																																				464.48	22230.6	21692	21303.3	21074.8	21074.8	21074.8	21920.4	464.48	17223.4	15912.3	14395.6	15751.8	14395.6
																																				464.38	21696.6	21744.8	21289.6	21076.4	21076.4	21076.4	21958	464.38	17635.4	16071.4	14384.4	15691.7	14384.4
																																				464.28	21780.8	21798.7	21276.5	21078	21078	21078	21997.2	464.28	17856.2	16242.5	14372.9	15628.6	14372.9
																																				464.18	21984.5	21853.2	21263.8	21079.6	21079.6	21079.6	22037.5	464.18	17549	16425.5	14361.1	15562.9	14361.1
																																				464.08	21889.2	21907.8	21251.7	21081.1	21081.1	21081.1	22078.4	464.08	17578	16619.5	14348.7	15495	14348.7
																																				463.98	22500.7	21961.9	21240.2	21082.7	21082.7	21082.7	22119.4	463.98	18065.1	16824.2	14336	15425.4	14336
																																				463.88	22173.8	22014.9	21229.3	21084.3	21084.3	21084.3	22159.9	463.88	18090.1	17038.8	14322.9	15354.8	14322.9
																																				463.78	21851.5	22066	21219.1	21085.9	21085.9	21085.9	22199.3	463.78	18265.8	17261.7	14309.3	15283.5	14309.3
																																				463.68	22113.3	22114.7	21209.5	21087.4	21087.4	21087.4	22236.7	463.68	18186.6	17491.6	14295.2	15211.9	14295.2
																																				463.58	22271.1	22160.1	21200.6	21089	21089	21089	22271.7	463.58	18330.2	17726.7	14280.5	15140.4	14280.5
																																				463.48	22587	22201.7	21192.3	21090.6	21090.6	21090.6	22303.4	463.48	18628.7	17964.8	14265.2	15069.2	14265.2
																																				463.38	22243.1	22238.8	21184.7	21092.2	21092.2	21092.2	22331.3	463.38	19026.2	18203.7	14249.3	14998.7	14249.3
																																				463.28	22458.3	22270.7	21177.6	21093.7	21093.7	21093.7	22354.6	463.28	18943.4	18440.5	14232.6	14929	14232.6
																																				463.18	22500.7	22296.9	21171.3	21095.3	21095.3	21095.3	22372.9	463.18	19246.9	18672.7	14215.4	14860.6	14215.4
																																				463.08	22342.9	22317.1	21165.5	21096.9	21096.9	21096.9	22385.7	463.08	19010.3	18897	14197.3	14793.3	14197.3
																																				462.98	22351.6	22330.8	21160.2	21098.5	21098.5	21098.5	22392.6	462.98	19757.5	19110.6	14178.7	14727.7	14178.7
																																				462.88	22560.9	22337.9	21155.6	21100	21100	21100	22393.4	462.88	19683.1	19310.3	14159.6	14663.9	14159.6
																																				462.78	22426.6	22338.1	21151.4	21101.6	21101.6	21101.6	22387.9	462.78	19421.5	19493.1	14140.2	14602.1	14140.2
																																				462.68	22401.4	22331.6	21147.7	21103.2	21103.2	21103.2	22376.2	462.68	19738.2	19655.4	14119.9	14541.8	14119.9
																																				462.58	22174	22318.6	21144.5	21104.8	21104.8	21104.8	22358.3	462.58	20143.4	19795	14099.4	14483.7	14099.4
																																				462.48	22652	22299.2	21141.8	21106.3	21106.3	21106.3	22334.6	462.48	19931	19908.8	14078.3	14427.5	14078.3
																																				462.38	22598.8	22273.8	21139.4	21107.9	21107.9	21107.9	22305.3	462.38	20362.9	19994.4	14056.4	14372.9	14056.4
																																				462.28	22100.2	22243	21137.4	21109.5	21109.5	21109.5	22270.9	462.28	20440.2	20050.2	14034.1	14320.1	14034.1
																																				462.18	22277.1	22207.3	21135.8	21111.1	21111.1	21111.1	22232	462.18	20315.2	20075.4	14011.8	14269.6	14011.8
																																				462.08	22410.5	22167.3	21134.4	21112.6	21112.6	21112.6	22189.1	462.08	19919.6	20068.9	13989.4	14221.2	13989.4
																																				461.98	22067.2	22123.7	21133.4	21114.2	21114.2	21114.2	22142.9	461.98	20070.8	20030.7	13967.1	14175.1	13967.1
																																				461.88	22150.3	22077.1	21132.7	21115.8	21115.8	21115.8	22094	461.88	20036.2	19961.4	13945.3	14131.3	13945.3
																																				461.78	22267.9	22028.4	21132.2	21117.4	21117.4	21117.4	22043.2	461.78	19739.7	19861.8	13923.9	14089.9	13923.9
																																				461.68	22580.2	21978.1	21131.9	21118.9	21118.9	21118.9	21991	461.68	19568.8	19733.1	13902.6	14050.5	13902.6
																																				461.58	22411.2	21926.8	21131.8	21120.5	21120.5	21120.5	21938.2	461.58	19657.9	19577.5	13881.9	14013.2	13881.9
																																				461.48	21667.5	21875.3	21132	21122.1	21122.1	21122.1	21885.2	461.48	19204.1	19397.2	13861.7	13978	13861.7
																																				461.38	21964.5	21824.1	21132.2	21123.6	21123.6	21123.6	21832.7	461.38	19282	19194.8	13841.8	13944.7	13841.8
																																				461.28	22068.9	21773.7	21132.7	21125.2	21125.2	21125.2	21781.2	461.28	19081.1	18973.2	13822.5	13913.3	13822.5
																																				461.18	21694.6	21724.6	21133.3	21126.8	21126.8	21126.8	21731	461.18	18738.9	18736	13804.1	13883.9	13804.1
																																				461.08	22231.3	21677	21134	21128.4	21128.4	21128.4	21682.6	461.08	18403.9	18486.2	13786.5	13856.5	13786.5
																																				460.98	21720.2	21631.4	21134.8	21129.9	21129.9	21129.9	21636.2	460.98	17914.1	18227.1	13769.8	13831.2	13769.8
																																				460.88	21788	21588	21135.7	21131.5	21131.5	21131.5	21592.1	460.88	17918.7	17962	13754.1	13807.7	13754.1
																																				460.78	21661.9	21546.9	21136.7	21133.1	21133.1	21133.1	21550.5	460.78	17660.8	17693.6	13739.2	13786	13739.2
																																				460.68	21515.3	21508.4	21137.7	21134.7	21134.7	21134.7	21511.4	460.68	17433.2	17424.9	13725.3	13766	13725.3
																																				460.58	21412.9	21472.4	21138.9	21136.2	21136.2	21136.2	21475	460.58	17067.1	17158.1	13711.9	13747.2	13711.9
																																				460.48	21516.9	21439.1	21140	21137.8	21137.8	21137.8	21441.3	460.48	17110.6	16895.9	13699.5	13730	13699.5
																																				460.38	21756.8	21408.3	21141.3	21139.4	21139.4	21139.4	21410.2	460.38	16528.1	16640	13687.6	13714	13687.6
																																				460.28	21216.2	21380.2	21142.6	21141	21141	21141	21381.8	460.28	16878.8	16392.4	13676.6	13699.3	13676.6
																																				460.18	21468.4	21354.6	21143.9	21142.5	21142.5	21142.5	21355.9	460.18	16155.6	16154.4	13666.2	13685.7	13666.2
																																				460.08	21655.8	21331.4	21145.3	21144.1	21144.1	21144.1	21332.5	460.08	16081.8	15927.6	13656.8	13673.6	13656.8
																																				459.98	21230.3	21310.5	21146.7	21145.7	21145.7	21145.7	21311.5	459.98	15692.9	15712.4	13648	13662.4	13648
																																				459.88	21603.4	21291.8	21148.1	21147.3	21147.3	21147.3	21292.6	459.88	15651.1	15509.7	13640.1	13652.4	13640.1
																																				459.78	21601.6	21275.2	21149.5	21148.8	21148.8	21148.8	21275.9	459.78	15650.2	15319.6	13632.6	13643	13632.6
																																				459.68	21482.4	21260.5	21151	21150.4	21150.4	21150.4	21261	459.68	15538.3	15142.3	13625.6	13634.5	13625.6
																																				459.58	21484.1	21247.5	21152.5	21152	21152	21152	21248	459.58	15254.9	14977.5	13618.8	13626.4	13618.8
																																				459.48	21640.2	21236.2	21154	21153.6	21153.6	21153.6	21236.6	459.48	15458.4	14825.4	13612.6	13619	13612.6
																																				459.38	21156	21226.4	21155.5	21155.1	21155.1	21155.1	21226.8	459.38	14865.4	14685.8	13606.9	13612.3	13606.9
																																				459.28	21371.9	21218	21157	21156.7	21156.7	21156.7	21218.3	459.28	14830.3	14558	13601.5	13606	13601.5
																																				459.18	21290.7	21210.8	21158.5	21158.3	21158.3	21158.3	21211	459.18	15081.5	14441.7	13596.5	13600.4	13596.5
																																				459.08	21276.9	21204.7	21160.1	21159.9	21159.9	21159.9	21204.9	459.08	14644.9	14336.3	13592.1	13595.3	13592.1
																																				458.98	21318.4	21199.6	21161.6	21161.4	21161.4	21161.4	21199.8	458.98	14770.5	14241.1	13587.8	13590.5	13587.8
																																				458.88	21333.2	21195.4	21163.1	21163	21163	21163	21195.5	458.88	14469.5	14155.2	13583.7	13585.9	13583.7
																																				458.78	21735.8	21192	21164.7	21164.6	21164.6	21164.6	21192.1	458.78	14717.1	14078.3	13579.9	13581.8	13579.9
																																				458.68	21088.9	21189.2	21166.2	21166.2	21166.2	21166.2	21189.3	458.68	14538.9	14009.3	13576.1	13577.7	13576.1
																																				458.58	21489.8	21187.1	21167.8	21167.7	21167.7	21167.7	21187.2	458.58	14687.6	13947.8	13572.5	13573.8	13572.5
																																				458.48	21288.7	21185.6	21169.4	21169.3	21169.3	21169.3	21185.6	458.48	14502.8	13893.2	13568.9	13570	13568.9
																																				458.38	21803.9	21184.5	21170.9	21170.9	21170.9	21170.9	21184.5	458.38	14325.4	13844.8	13565.6	13566.5	13565.6
																																				458.28	21316.1	21183.8	21172.5	21172.5	21172.5	21172.5	21183.8	458.28	14406.5	13801.9	13562.2	13563	13562.2
																																				458.18	21213.5	21183.4	21174.1	21174	21174	21174	21183.4	458.18	14561.2	13764.2	13559.1	13559.7	13559.1
																																				458.08	21749.1	21183.4	21175.6	21175.6	21175.6	21175.6	21183.4	458.08	14386.2	13731.2	13556.2	13556.7	13556.2
																																				457.98	21580.1	21183.6	21177.2	21177.2	21177.2	21177.2	21183.6	457.98	14142.2	13702.1	13553.3	13553.7	13553.3
																																				457.88	21421.9	21184	21178.8	21178.8	21178.8	21178.8	21184	457.88	14306.3	13676.7	13550.5	13550.8	13550.5
																																				457.78	21078.4	21184.6	21180.3	21180.3	21180.3	21180.3	21184.7	457.78	14194.1	13654.9	13548.2	13548.5	13548.2
																																				457.68	21344.7	21185.4	21181.9	21181.9	21181.9	21181.9	21185.4	457.68	13926.6	13635.9	13546	13546.3	13546
																																				457.58	21222.5	21186.3	21183.5	21183.5	21183.5	21183.5	21186.4	457.58	14160.9	13619.5	13543.9	13544.1	13543.9
																																				457.48	21311.4	21187.4	21185.1	21185	21185	21185	21187.4	457.48	14041.1	13605.3	13542	13542.2	13542
																																				457.38	21051.6	21188.5	21186.6	21186.6	21186.6	21186.6	21188.5	457.38	14051.1	13593	13540.1	13540.2	13540.1
																																				457.28	21523	21189.7	21188.2	21188.2	21188.2	21188.2	21189.7	457.28	14201.7	13582.2	13538.1	13538.2	13538.1
																																				457.18	21503.3	21191	21189.8	21189.8	21189.8	21189.8	21191	457.18	13965.7	13572.9	13536.3	13536.4	13536.3
																																				457.08	21033.7	21192.3	21191.3	21191.3	21191.3	21191.3	21192.3	457.08	13935.5	13564.9	13534.6	13534.7	13534.6
																																				456.98	21262.4	21193.7	21192.9	21192.9	21192.9	21192.9	21193.7	456.98	13876.5	13557.9	13532.9	13533	13532.9
																																				456.88	21515.1	21195.1	21194.5	21194.5	21194.5	21194.5	21195.1	456.88	14060.8	13551.9	13531.3	13531.4	13531.3
																																				456.78	21360.4	21196.6	21196.1	21196.1	21196.1	21196.1	21196.6	456.78	14036.8	13546.7	13529.8	13529.9	13529.8
																																				456.68	21672.8	21198	21197.6	21197.6	21197.6	21197.6	21198	456.68	13802.7	13542.3	13528.5	13528.5	13528.5
																																				456.58	21465.1	21199.5	21199.2	21199.2	21199.2	21199.2	21199.5	456.58	13725.1	13538.2	13527	13527	13527
																																				456.48	21339.8	21201	21200.8	21200.8	21200.8	21200.8	21201	456.48	14102	13534.7	13525.5	13525.5	13525.5
																																				456.38	21803.6	21202.6	21202.4	21202.4	21202.4	21202.4	21202.6	456.38	14010.6	13531.4	13524	13524	13524
																																				456.28	21691.3	21204.1	21203.9	21203.9	21203.9	21203.9	21204.1	456.28	14063.8	13528.4	13522.5	13522.5	13522.5
																																				456.18	21945.7	21205.6	21205.5	21205.5	21205.5	21205.5	21205.6	456.18	13884.5	13525.7	13520.9	13520.9	13520.9
																																				456.08	21173.2	21207.2	21207.1	21207.1	21207.1	21207.1	21207.2	456.08	13727.5	13523.5	13519.6	13519.6	13519.6
																																				455.98	21738.2	21208.7	21208.7	21208.7	21208.7	21208.7	21208.7	455.98	13724.3	13521.6	13518.5	13518.5	13518.5
																																				455.88	21126.2	21210.3	21210.2	21210.2	21210.2	21210.2	21210.3	455.88	13684.1	13520.1	13517.6	13517.6	13517.6
																																				455.78	20868	21211.9	21211.8	21211.8	21211.8	21211.8	21211.9	455.78	13879.2	13518.6	13516.6	13516.6	13516.6
																																				455.68	21321.1	21213.4	21213.4	21213.4	21213.4	21213.4	21213.4	455.68	13887.8	13517.3	13515.7	13515.7	13515.7
																																				455.58	21405.8	21215.2	21215.2	21215.2	21215.2	21215.2	21215.2	455.58	13696.2	13515.9	13514.6	13514.6	13514.6
																																				455.48	21345.8	21217	21217	21217	21217	21217	21217	455.48	13937.5	13514.3	13513.3	13513.3	13513.3
																																				455.38	21634.5	21218.8	21218.8	21218.8	21218.8	21218.8	21218.8	455.38	13972.2	13512.8	13512.1	13512.1	13512.1
																																				455.28	21511.5	21220.6	21220.6	21220.6	21220.6	21220.6	21220.6	455.28	13823.3	13511.6	13511	13511	13511
																																				455.18	21318.8	21222.5	21222.5	21222.5	21222.5	21222.5	21222.5	455.18	13667.6	13510.1	13509.6	13509.6	13509.6
																																				455.08	21737.2	21224.3	21224.3	21224.3	21224.3	21224.3	21224.3	455.08	14044	13508.7	13508.3	13508.3	13508.3
																																				454.98	21319.7	21226.1	21226.1	21226.1	21226.1	21226.1	21226.1	454.98	13779.2	13507.6	13507.4	13507.4	13507.4
[truncated: 35 more columns]

## Sheet: Figure 3
Figure 3b					Figure 3c					Figure 3d					Figure 3e				Figure 3f					Figure 3g					Figure 3h					Figure 3i							Figure 3j							Figure 3k
Time (s)	MnBTC-Ru	C-Ru	MnBTC			Peroxidase-like activity (a.u.)	Average	SD			Peroxidase-like activity (a.u.)	Average	SD			MnBTC-Ru	C-Ru		Artificial enzymes	1/Km (mM-1)	Vmax (μM s-1)	TON (10-3 s-1)		Wavelength (nm)	HE	HE+H2O2	HE+H2O2+MnBTC-Ru		Wavelength (nm)	DPA	DPA+H2O2	DPA+H2O2+MnBTC-Ru		Magnetic Field (Gauss)	DMPO+H2O2+MnBTC-Ru	Magnetic Field (Gauss)	DMPO+H2O2+MnBTC-Ru+X-Ray	Magnetic Field (Gauss)	DMPO+H2O2		Magnetic Field (Gauss)	TEMP+H2O2+MnBTC-Ru	Magnetic Field (Gauss)	TEMP+H2O2+MnBTC-Ru+X-Ray	Magnetic Field (Gauss)	TEMP+H2O2		Wavenumber (cm-1)	14
0	6.42	5.31	6.16		MnBTC-Ru	2.5878	2.52337	0.0661093		Without KSCN	2.5878	2.52337	0.0661093		Relative activity (a.u.)	2.52	0.97		MnBTC-Ru	0.68	2.25	71.6		510	217926	260955	124103		200	1.7225	1.7348	1.7186		3000	0.23823	3000	0.22795	3000	0.28121		3000	0.21607	3000	0.22225	2997	0.24603		399.199	0
5	7.35	6.44	6.15			2.5266					2.5266				Km (mM)	1.46484	0.30461		CoO	1.09 × 10-2	1.14	8.55		520	307562	333521	138027		201	1.7281	1.7409	1.7245		3000.1	0.23832	3000.1	0.22804	3000.1	0.28114		3000.1	0.21607	3000.1	0.22196	2997.1	0.24597		400.163	0
10	8.44	7.45	6.12			2.4557					2.4557				TON (×10-3 s-1)	71.6044	28.9113		CeO2	0.23	0.18	3.1		530	422490	456293	173548		202	1.7408	1.7546	1.7378		3000.2	0.23842	3000.2	0.22805	3000.2	0.2811		3000.2	0.21617	3000.2	0.22168	2997.2	0.2459		401.128	0
15	9.49	8.3	6.21		C-Ru	0.9719	0.970733	0.0695573		With KSCN	0.3021	0.307333	0.0456754		Vmax (µM s-1)	2.24669	0.44482		Mn2O3	7.98 × 10-2	1.01	7.98		540	741417	665661	257482		203	1.7582	1.7733	1.7557		3000.3	0.23847	3000.3	0.22795	3000.3	0.28112		3000.3	0.2164	3000.3	0.22146	2997.3	0.24582		402.092	0
20	10.7	8.98	6.21			0.9006					0.3554								Fe3O4	2.40 × 10-2	0.16	1.24		550	1299490	1076950	496097		204	1.7777	1.7942	1.7751		3000.4	0.23844	3000.4	0.22775	3000.4	0.28124		3000.4	0.21681	3000.4	0.22134	2997.4	0.24574		403.056	0
25	11.78	9.53	6.32			1.0397					0.2645								CuO	3.21 × 10-2	0.28	2.24		560	2604570	1942540	1277430		205	1.7975	1.8151	1.794		3000.5	0.23826	3000.5	0.22751	3000.5	0.28146		3000.5	0.21743	3000.5	0.22133	2997.5	0.24564		404.02	0
30	12.98	9.99	6.39		MnBTC	0.2258	0.2221	0.0168573											Ru NPs	0.45	0.58	5.86		570	4628470	3312840	3406330		206	1.8166	1.835	1.8118		3000.6	0.23793	3000.6	0.2273	3000.6	0.28169		3000.6	0.21824	3000.6	0.2214	2997.6	0.24552		404.985	0
35	14.06	10.41	6.42			0.2037													Pt nano-dendrites	0.14	9.9 × 10-2	14.14		580	6558630	4594690	6382420		207	1.835	1.8538	1.8288		3000.7	0.2375	3000.7	0.22718	3000.7	0.28185		3000.7	0.21921	3000.7	0.22152	2997.7	0.24531		405.949	0
40	15.08	10.83	6.48			0.2368													PtFe	4.56 × 10-3	8.2 × 10-2	2.2		590	9038050	6345550	12256200		208	1.8527	1.8718	1.8459		3000.8	0.23709	3000.8	0.22714	3000.8	0.28189		3000.8	0.22028	3000.8	0.22166	2997.8	0.24498		406.913	0
45	16.44	11.21	6.5																Fe-MOF	769.23	2.5 × 10-2	0.51		600	11763100	8417390	22745700		209	1.8699	1.8895	1.8632		3000.9	0.23677	3000.9	0.22715	3000.9	0.28186		3000.9	0.22141	3000.9	0.22181	2997.9	0.24453		407.877	0
50	17.2	11.59	6.53																Fe-N-C	83.33	0.22	36.74		610	13847600	10018700	32546400		210	1.887	1.9073	1.881		3001	0.23661	3001	0.22712	3001	0.28185		3001	0.22259	3001	0.22193	2998	0.24403		408.842	0
55	18.27	11.94	6.46																Zn-N-C single-atom enzyme	2.49 × 10-2	0.12	2.53		620	15360800	11430600	41927900		211	1.9043	1.9255	1.8993		3001.1	0.23662	3001.1	0.22695	3001.1	0.28192		3001.1	0.22379	3001.1	0.22199	2998.1	0.2436		409.806	0
60	18.93	12.23	6.42																Fe2O3	1.32 × 10-2	6.8 × 10-2	0.54		630	16050700	12139800	48334700		212	1.9228	1.945	1.9185		3001.2	0.23678	3001.2	0.22654	3001.2	0.28201		3001.2	0.22498	3001.2	0.22197	2998.2	0.24336		410.77	0
65	19.71	12.61	6.4																Co-N-C single-atom enzyme	6.15 × 10-2	0.17	1.06		640	15745000	12161300	50399000		213	1.9433	1.9664	1.9395		3001.3	0.23705	3001.3	0.22583	3001.3	0.28196		3001.3	0.22606	3001.3	0.22189	2998.3	0.24336		411.734	0
70	20.41	12.93	6.38																Co3O4	2.40 × 10-2	0.26	2.09		650	14417000	11555800	48459100		214	1.9671	1.9908	1.9634		3001.4	0.23739	3001.4	0.22484	3001.4	0.28167		3001.4	0.22698	3001.4	0.22183	2998.4	0.24357		412.699	0
75	21.21	13.19	6.37																Cu nanoparticle/N-C	5.56 × 10-2	8.57 × 10-2	3.32		660	13274100	10615700	44841200		215	1.9951	2.0191	1.9913		3001.5	0.2377	3001.5	0.22367	3001.5	0.28115		3001.5	0.2277	3001.5	0.22185	2998.5	0.24393		413.663	0
80	21.85	13.68	6.33																Cu(OH)2	3.46 × 10-2	0.34	3.33		670	11569100	9438780	39661000		216	2.028	2.0522	2.024		3001.6	0.2379	3001.6	0.22246	3001.6	0.28052		3001.6	0.22827	3001.6	0.222	2998.6	0.24436		414.627	0
85	22.44	13.8	6.32																Fe-N-C single-atom enzyme	0.23	0.62	3.98		680	10014900	8208390	34216100		217	2.0661	2.0903	2.0616		3001.7	0.2379	3001.7	0.22141	3001.7	0.27991		3001.7	0.22877	3001.7	0.22223	2998.7	0.24483		415.591	0
90	22.96	14.01	6.32																PtFe@Fe3O4	1.86 × 10-2	0.11	8.62		690	8264450	6898580	28470500		218	2.1092	2.1335	2.1044		3001.8	0.23775	3001.8	0.22066	3001.8	0.27935		3001.8	0.22928	3001.8	0.22245	2998.8	0.24531		416.556	0
95	23.39	14.34	6.32																Pd@Pt nano-dendrites	7.14 × 10-2	0.09	12.86		700	6794600	5645950	22136200		219	2.1577	2.1823	2.1528		3001.9	0.2376	3001.9	0.22025	3001.9	0.27878		3001.9	0.22984	3001.9	0.22259	2998.9	0.24577		417.52	0
100	23.88	14.52	6.32																					710	6056290	5057140	19550300		220	2.2124	2.2375	2.2079		3002	0.2376	3002	0.22015	3002	0.27809		3002	0.23045	3002	0.22264	2999	0.24617		418.484	0
105	24.3	14.8	6.32																					720	5423850	4709090	17625000		221	2.2748	2.3005	2.2711		3002.1	0.23779	3002.1	0.22026	3002.1	0.27726		3002.1	0.23112	3002.1	0.22271	2999.1	0.24652		419.448	0
110	24.7	15.02	6.32																					730	4862790	4180420	15277100		222	2.346	2.3723	2.3436		3002.2	0.23802	3002.2	0.22051	3002.2	0.27632		3002.2	0.23188	3002.2	0.22293	2999.2	0.2469		420.413	0
115	25.05	15.24	6.32																					740	4319230	3887040	14282400		223	2.4252	2.4518	2.4242		3002.3	0.23812	3002.3	0.22089	3002.3	0.27533		3002.3	0.23281	3002.3	0.22335	2999.3	0.24743		421.377	0
120	25.37	15.44	6.33																					750	3688740	3067750	10792400		224	2.5084	2.535	2.5086		3002.4	0.23796	3002.4	0.2214	3002.4	0.27435		3002.4	0.23397	3002.4	0.22392	2999.4	0.24817		422.341	0
125	25.68	15.65	6.33																					760	3038460	2699680	9013090		225	2.5881	2.6142	2.5889		3002.5	0.23761	3002.5	0.222	3002.5	0.27339		3002.5	0.23534	3002.5	0.22449	2999.5	0.24906		423.305	0
130	25.96	15.84	6.34																					770	2643550	2422810	7655100		226	2.655	2.6806	2.6559		3002.6	0.2372	3002.6	0.22255	3002.6	0.27243		3002.6	0.2368	3002.6	0.22495	2999.6	0.24991		424.27	0
135	26.22	16.02	6.35																					780	1871510	1828010	5569160		227	2.701	2.7262	2.7017		3002.7	0.23691	3002.7	0.22292	3002.7	0.27143		3002.7	0.23818	3002.7	0.22526	2999.7	0.25054		425.234	0
140	26.45	16.19	6.36																					790	1734010	1562510	4442950		228	2.7222	2.7474	2.7226		3002.8	0.23682	3002.8	0.22305	3002.8	0.27037		3002.8	0.23934	3002.8	0.22549	2999.8	0.25083		426.198	0
145	26.66	16.35	6.36																					800	1391570	1275690	3567230		229	2.7201	2.746	2.7203		3002.9	0.2369	3002.9	0.223	3002.9	0.2693		3002.9	0.24029	3002.9	0.22571	2999.9	0.25081		427.162	0
150	26.85	16.53	6.37																					810	1014260	1009830	2678630		230	2.7012	2.7279	2.7011		3003	0.23706	3003	0.22291	3003	0.26829		3003	0.24117	3003	0.22597	3000	0.25061		428.127	0
155	27.04	16.69	6.38																					820	764795	771238	1910740		231	2.674	2.7016	2.6732		3003.1	0.23716	3003.1	0.22295	3003.1	0.26742		3003.1	0.24212	3003.1	0.22629	3000.1	0.25039		429.091	0
160	27.19	16.87	6.39																					830	476580	621723	1443900		232	2.6469	2.6749	2.6447		3003.2	0.23706	3003.2	0.22329	3003.2	0.26675		3003.2	0.24322	3003.2	0.22671	3000.2	0.25017		430.055	0
165	27.35	17.04	6.4																					840	392706	469183	1116250		233	2.6257	2.6536	2.6216		3003.3	0.23669	3003.3	0.22399	3003.3	0.26628		3003.3	0.24445	3003.3	0.22726	3000.3	0.24984		431.019	0
170	27.48	17.2	6.41																					850	502964	364021	716349		234	2.6139	2.6416	2.6078		3003.4	0.23612	3003.4	0.22501	3003.4	0.26597		3003.4	0.24569	3003.4	0.22798	3000.4	0.24925		431.984	0
175	27.62	17.34	6.42																										235	2.6132	2.6407	2.6054		3003.5	0.23549	3003.5	0.22619	3003.5	0.26574		3003.5	0.24684	3003.5	0.22886	3000.5	0.2483		432.948	0
180	27.74	17.49	6.43																										236	2.6241	2.6517	2.6152		3003.6	0.23496	3003.6	0.22733	3003.6	0.26554		3003.6	0.24787	3003.6	0.22985	3000.6	0.24707		433.912	0
185	27.85	17.63	6.44																										237	2.6454	2.6734	2.636		3003.7	0.23455	3003.7	0.22823	3003.7	0.26531		3003.7	0.24886	3003.7	0.23086	3000.7	0.24582		434.876	0
190	27.96	17.74	6.45																										238	2.6744	2.703	2.665		3003.8	0.23419	3003.8	0.2288	3003.8	0.26508		3003.8	0.24991	3003.8	0.23175	3000.8	0.2448		435.841	0
195	28.05	17.88	6.46																										239	2.7071	2.7363	2.698		3003.9	0.23374	3003.9	0.22909	3003.9	0.26491		3003.9	0.25112	3003.9	0.23241	3000.9	0.24415		436.805	0
200	28.11	17.99	6.47																										240	2.7391	2.7687	2.7304		3004	0.23308	3004	0.22923	3004	0.26486		3004	0.25246	3004	0.23277	3001	0.24381		437.769	0
205	28.21	18.1	6.48																										241	2.7671	2.797	2.7587		3004.1	0.23216	3004.1	0.22939	3004.1	0.26493		3004.1	0.2538	3004.1	0.23279	3001.1	0.24354		438.733	0
210	28.31	18.21	6.49																										242	2.7891	2.8189	2.7806		3004.2	0.23099	3004.2	0.22965	3004.2	0.26505		3004.2	0.25496	3004.2	0.23249	3001.2	0.24307		439.698	0
215	28.43	18.31	6.51																										243	2.8038	2.8331	2.7948		3004.3	0.22966	3004.3	0.22999	3004.3	0.2651		3004.3	0.25579	3004.3	0.23195	3001.3	0.24223		440.662	0
220	28.54	18.41	6.52																										244	2.8101	2.8381	2.7997		3004.4	0.22832	3004.4	0.23034	3004.4	0.265		3004.4	0.25622	3004.4	0.23127	3001.4	0.24105		441.626	0
225	28.66	18.49	6.53																										245	2.8064	2.8324	2.7939		3004.5	0.22715	3004.5	0.2307	3004.5	0.26479		3004.5	0.2563	3004.5	0.23059	3001.5	0.23969		442.59	0
230	28.75	18.57	6.55																										246	2.7915	2.815	2.7764		3004.6	0.22632	3004.6	0.23108	3004.6	0.26463		3004.6	0.25613	3004.6	0.23	3001.6	0.23833		443.555	0
235	28.81	18.64	6.56																										247	2.7663	2.7873	2.7485		3004.7	0.22587	3004.7	0.23149	3004.7	0.26476		3004.7	0.2558	3004.7	0.22957	3001.7	0.23711		444.519	0
240	28.88	18.74	6.57																										248	2.7338	2.7527	2.7135		3004.8	0.22577	3004.8	0.23185	3004.8	0.26533		3004.8	0.25539	3004.8	0.22933	3001.8	0.23605		445.483	0
245	28.95	18.8	6.58																										249	2.6986	2.7163	2.6764		3004.9	0.22592	3004.9	0.23205	3004.9	0.2664		3004.9	0.25493	3004.9	0.22928	3001.9	0.23516		446.447	0
250	29.01	18.87	6.6																										250	2.6662	2.6836	2.6428		3005	0.22619	3005	0.23202	3005	0.26783		3005	0.25435	3005	0.22939	3002	0.23442		447.412	0
255	29.07	18.93	6.61																										251	2.6414	2.6593	2.6177		3005.1	0.2265	3005.1	0.2318	3005.1	0.26938		3005.1	0.25361	3005.1	0.22967	3002.1	0.23376		448.376	0
260	29.14	18.98	6.62																										252	2.6279	2.6465	2.6047		3005.2	0.22676	3005.2	0.23147	3005.2	0.27082		3005.2	0.25266	3005.2	0.23009	3002.2	0.23311		449.34	0
265	29.2	19.04	6.64																										253	2.6271	2.6464	2.6052		3005.3	0.22695	3005.3	0.2311	3005.3	0.27203		3005.3	0.25149	3005.3	0.23063	3002.3	0.23237		450.304	0
270	29.26	19.09	6.65																										254	2.6376	2.6575	2.6175		3005.4	0.22712	3005.4	0.2307	3005.4	0.27294		3005.4	0.25018	3005.4	0.2312	3002.4	0.23148		451.269	0
275	29.32	19.13	6.66																										255	2.6548	2.6751	2.6365		3005.5	0.22727	3005.5	0.23029	3005.5	0.27358		3005.5	0.24884	3005.5	0.23174	3002.5	0.23053		452.233	0
280	29.38	19.18	6.68																										256	2.6717	2.6925	2.6552		3005.6	0.22738	3005.6	0.22983	3005.6	0.27401		3005.6	0.24756	3005.6	0.23221	3002.6	0.2297		453.197	0
285	29.44	19.22	6.69																										257	2.6813	2.7026	2.6662		3005.7	0.22735	3005.7	0.22933	3005.7	0.27432		3005.7	0.2464	3005.7	0.23264	3002.7	0.22914		454.161	0
290	29.49	19.28	6.7																										258	2.6789	2.7011	2.6653		3005.8	0.22711	3005.8	0.22873	3005.8	0.27458		3005.8	0.24533	3005.8	0.23313	3002.8	0.22892		455.126	0
295	29.54	19.32	6.71																										259	2.6639	2.6875	2.6522		3005.9	0.22666	3005.9	0.228	3005.9	0.27484		3005.9	0.24426	3005.9	0.23377	3002.9	0.22899		456.09	0
300	29.59	19.35	6.73																										260	2.6404	2.6658	2.6311		3006	0.22604	3006	0.22708	3006	0.27504		3006	0.24308	3006	0.23456	3003	0.22924		457.054	0
																													261	2.6147	2.642	2.608		3006.1	0.22537	3006.1	0.22596	3006.1	0.27512		3006.1	0.24168	3006.1	0.2354	3003.1	0.22957		458.018	0
																													262	2.5933	2.622	2.5888		3006.2	0.22471	3006.2	0.22471	3006.2	0.27502		3006.2	0.24004	3006.2	0.23619	3003.2	0.2299		458.983	0
																													263	2.5805	2.6096	2.5771		3006.3	0.22412	3006.3	0.22346	3006.3	0.27474		3006.3	0.23816	3006.3	0.23686	3003.3	0.23021		459.947	0
																													264	2.5773	2.6057	2.5739		3006.4	0.22357	3006.4	0.22239	3006.4	0.27436		3006.4	0.23613	3006.4	0.23741	3003.4	0.23047		460.911	0
																													265	2.5824	2.6089	2.5778		3006.5	0.22305	3006.5	0.22167	3006.5	0.274		3006.5	0.23408	3006.5	0.23786	3003.5	0.23068		461.875	0
																													266	2.5926	2.6163	2.5859		3006.6	0.22259	3006.6	0.22146	3006.6	0.2737		3006.6	0.23213	3006.6	0.23813	3003.6	0.23081		462.84	0
																													267	2.6039	2.6248	2.5951		3006.7	0.22225	3006.7	0.22187	3006.7	0.27349		3006.7	0.23038	3006.7	0.2381	3003.7	0.23086		463.804	0
																													268	2.6128	2.6313	2.6023		3006.8	0.22215	3006.8	0.2229	3006.8	0.27333		3006.8	0.22888	3006.8	0.23768	3003.8	0.23083		464.768	0
																													269	2.6171	2.6337	2.6054		3006.9	0.22232	3006.9	0.22437	3006.9	0.27322		3006.9	0.22762	3006.9	0.23689	3003.9	0.2308		465.732	0
																													270	2.6158	2.6315	2.6034		3007	0.2227	3007	0.22601	3007	0.27314		3007	0.22661	3007	0.23583	3004	0.23084		466.697	0
																													271	2.6098	2.6252	2.597		3007.1	0.22322	3007.1	0.2275	3007.1	0.27304		3007.1	0.22582	3007.1	0.23469	3004.1	0.23106		467.661	0
																													272	2.6008	2.6165	2.5876		3007.2	0.2238	3007.2	0.22866	3007.2	0.27287		3007.2	0.22518	3007.2	0.2336	3004.2	0.23149		468.625	0
																													273	2.5903	2.6069	2.5764		3007.3	0.22439	3007.3	0.22943	3007.3	0.27261		3007.3	0.22462	3007.3	0.23264	3004.3	0.23213		469.589	0
																													274	2.579	2.597	2.5636		3007.4	0.225	3007.4	0.2299	3007.4	0.27225		3007.4	0.22407	3007.4	0.23181	3004.4	0.23298		470.554	0
																													275	2.5659	2.5859	2.5478		3007.5	0.22559	3007.5	0.23021	3007.5	0.2719		3007.5	0.22347	3007.5	0.23111	3004.5	0.23402		471.518	0
																													276	2.5485	2.5714	2.5263		3007.6	0.22608	3007.6	0.23047	3007.6	0.27168		3007.6	0.22283	3007.6	0.23055	3004.6	0.23518		472.482	0
																													277	2.5238	2.5504	2.4955		3007.7	0.22636	3007.7	0.23076	3007.7	0.27171		3007.7	0.22223	3007.7	0.23014	3004.7	0.23629		473.446	0
																													278	2.4888	2.5201	2.4525		3007.8	0.2264	3007.8	0.23112	3007.8	0.27204		3007.8	0.22181	3007.8	0.22988	3004.8	0.23722		474.411	0
																													279	2.4418	2.4783	2.3957		3007.9	0.22623	3007.9	0.23156	3007.9	0.27257		3007.9	0.22165	3007.9	0.22975	3004.9	0.23788		475.375	0
																													280	2.3828	2.4248	2.3261		3008	0.2259	3008	0.23207	3008	0.27312		3008	0.22179	3008	0.22971	3005	0.2383		476.339	0
																													281	2.3138	2.3615	2.2465		3008.1	0.2255	3008.1	0.23263	3008.1	0.27351		3008.1	0.22217	3008.1	0.22968	3005.1	0.23856		477.303	0
																													282	2.238	2.2913	2.1608		3008.2	0.22505	3008.2	0.23315	3008.2	0.27362		3008.2	0.22266	3008.2	0.22955	3005.2	0.23879		478.268	0
																													283	2.1591	2.2179	2.0732		3008.3	0.2246	3008.3	0.2336	3008.3	0.27343		3008.3	0.22314	3008.3	0.22921	3005.3	0.2391		479.232	0
																													284	2.0805	2.1443	1.9873		3008.4	0.22424	3008.4	0.23399	3008.4	0.27297		3008.4	0.22354	3008.4	0.22856	3005.4	0.23955		480.196	0
																													285	2.0049	2.0728	1.9053		3008.5	0.22399	3008.5	0.23434	3008.5	0.27232		3008.5	0.2239	3008.5	0.22757	3005.5	0.24016		481.16	0
																													286	1.9333	2.0039	1.828		3008.6	0.22379	3008.6	0.23472	3008.6	0.2716		3008.6	0.22429	3008.6	0.22626	3005.6	0.24086		482.125	0
																													287	1.8651	1.9374	1.7548		3008.7	0.22346	3008.7	0.23512	3008.7	0.27095		3008.7	0.22475	3008.7	0.22478	3005.7	0.24161		483.089	0
																													288	1.7989	1.872	1.6846		3008.8	0.22288	3008.8	0.23551	3008.8	0.2705		3008.8	0.22522	3008.8	0.22337	3005.8	0.24241		484.053	0
																													289	1.7333	1.8068	1.6161		3008.9	0.22202	3008.9	0.23584	3008.9	0.27031		3008.9	0.22557	3008.9	0.22233	3005.9	0.24321		485.017	0
																													290	1.6677	1.7414	1.5489		3009	0.22097	3009	0.23613	3009	0.27037		3009	0.22566	3009	0.22187	3006	0.24397		485.982	0
																													291	1.6029	1.6765	1.4832		3009.1	0.21984	3009.1	0.23639	3009.1	0.27057		3009.1	0.22541	3009.1	0.22203	3006.1	0.24458		486.946	0
																													292	1.5404	1.6134	1.4205		3009.2	0.21869	3009.2	0.23665	3009.2	0.27077		3009.2	0.22491	3009.2	0.22271	3006.2	0.24497		487.91	0
																													293	1.4818	1.5537	1.3621		3009.3	0.21758	3009.3	0.23685	3009.3	0.27085		3009.3	0.22433	3009.3	0.22372	3006.3	0.24515		488.874	0
																													294	1.4284	1.4986	1.3094		3009.4	0.21664	3009.4	0.23697	3009.4	0.27072		3009.4	0.22387	3009.4	0.22491	3006.4	0.24522		489.839	0
																													295	1.3806	1.4489	1.2627		3009.5	0.21603	3009.5	0.23699	3009.5	0.27035		3009.5	0.2237	3009.5	0.22623	3006.5	0.2453		490.803	0
																													296	1.3383	1.4046	1.222		3009.6	0.21587	3009.6	0.23694	3009.6	0.26978		3009.6	0.22386	3009.6	0.22766	3006.6	0.24545		491.767	0
																													297	1.3008	1.3652	1.1866		3009.7	0.21609	3009.7	0.23686	3009.7	0.26914		3009.7	0.22426	3009.7	0.22915	3006.7	0.24565		492.731	0
																													298	1.2678	1.3302	1.1557		3009.8	0.21652	3009.8	0.23666	3009.8	0.26859		3009.8	0.22475	3009.8	0.23062	3006.8	0.24583		493.696	0
																													299	1.2385	1.2991	1.1287		3009.9	0.21693	3009.9	0.23627	3009.9	0.26823		3009.9	0.22508	3009.9	0.23192	3006.9	0.24589		494.66	0
																													300	1.2124	1.2714	1.1048		3010	0.21714	3010	0.23566	3010	0.26809		3010	0.22509	3010	0.23299	3007	0.24578		495.624	0
																													301	1.1891	1.2465	1.0837		3010.1	0.21707	3010.1	0.23495	3010.1	0.26808		3010.1	0.22475	3010.1	0.23382	3007.1	0.24554		496.588	0
																													302	1.1682	1.2241	1.0647		3010.2	0.21672	3010.2	0.23431	3010.2	0.26808		3010.2	0.22415	3010.2	0.23449	3007.2	0.24524		497.553	0
																													303	1.1493	1.2038	1.0478		3010.3	0.21618	3010.3	0.23387	3010.3	0.26803		3010.3	0.22348	3010.3	0.23507	3007.3	0.24498		498.517	0
																													304	1.1321	1.1854	1.0325		3010.4	0.21561	3010.4	0.23364	3010.4	0.26795		3010.4	0.22294	3010.4	0.23551	3007.4	0.24485		499.481	0
																													305	1.1165	1.1685	1.0187		3010.5	0.21512	3010.5	0.23357	3010.5	0.26789		3010.5	0.22263	3010.5	0.23568	3007.5	0.24491		500.445	0
																													306	1.1023	1.1531	1.0063		3010.6	0.2148	3010.6	0.23361	3010.6	0.26784		3010.6	0.22252	3010.6	0.23547	3007.6	0.24515		501.41	0
																													307	1.0891	1.1389	0.995		3010.7	0.21465	3010.7	0.23375	3010.7	0.26774		3010.7	0.22251	3010.7	0.23489	3007.7	0.24552		502.374	0
																													308	1.0767	1.1256	0.9845		3010.8	0.21461	3010.8	0.234	3010.8	0.26754		3010.8	0.22247	3010.8	0.23415	3007.8	0.24587		503.338	0
																													309	1.0649	1.1131	0.9747		3010.9	0.21454	3010.9	0.23436	3010.9	0.26722		3010.9	0.22229	3010.9	0.23351	3007.9	0.24607		504.302	0
																													310	1.0535	1.1011	0.9654		3011	0.21431	3011	0.23485	3011	0.26688		3011	0.22197	3011	0.23314	3008	0.24601		505.267	0
																													311	1.0424	1.0896	0.9565		3011.1	0.2138	3011.1	0.23543	3011.1	0.2666		3011.1	0.22152	3011.1	0.23307	3008.1	0.24569		506.231	0
																													312	1.0316	1.0785	0.9478		3011.2	0.21303	3011.2	0.236	3011.2	0.26641		3011.2	0.22091	3011.2	0.23318	3008.2	0.24516		507.195	0
																													313	1.0211	1.0678	0.9393		3011.3	0.21212	3011.3	0.23647	3011.3	0.26627		3011.3	0.22008	3011.3	0.23328	3008.3	0.24446		508.159	0
																													314	1.0109	1.0574	0.9309		3011.4	0.21124	3011.4	0.23674	3011.4	0.26612		3011.4	0.219	3011.4	0.23322	3008.4	0.24355		509.124	0
																													315	1.001	1.0473	0.9228		3011.5	0.21054	3011.5	0.23679	3011.5	0.26595		3011.5	0.21775	3011.5	0.2329	3008.5	0.2424		510.088	0
																													316	0.9915	1.0376	0.9149		3011.6	0.21007	3011.6	0.23666	3011.6	0.26579		3011.6	0.21649	3011.6	0.2323	3008.6	0.241		511.052	0
																													317	0.9824	1.0282	0.9072		3011.7	0.20982	3011.7	0.23637	3011.7	0.26579		3011.7	0.21543	3011.7	0.23148	3008.7	0.23945		512.016	0
																													318	0.9737	1.0192	0.8998		3011.8	0.20971	3011.8	0.23598	3011.8	0.26607		3011.8	0.21475	3011.8	0.23059	3008.8	0.23796		512.981	0
																													319	0.9652	1.0103	0.8925		3011.9	0.2097	3011.9	0.23548	3011.9	0.26671		3011.9	0.21456	3011.9	0.22982	3008.9	0.23674		513.945	0
																													320	0.9568	1.0017	0.8854		3012	0.20975	3012	0.23491	3012	0.26762		3012	0.21482	3012	0.22932	3009	0.23594		514.909	0
																													321	0.9486	0.9931	0.8783		3012.1	0.20986	3012.1	0.2343	3012.1	0.26858		3012.1	0.2154	3012.1	0.22912	3009.1	0.23559		515.873	0
																													322	0.9404	0.9845	0.8712		3012.2	0.21003	3012.2	0.23364	3012.2	0.26932		3012.2	0.21609	3012.2	0.22913	3009.2	0.23558		516.838	0
																													323	0.9322	0.9758	0.8641		3012.3	0.21025	3012.3	0.23295	3012.3	0.26967		3012.3	0.21669	3012.3	0.22921	3009.3	0.23576		517.802	0
																													324	0.9239	0.967	0.8569		3012.4	0.21046	3012.4	0.23221	3012.4	0.26965		3012.4	0.21708	3012.4	0.22927	3009.4	0.23602		518.766	0
																													325	0.9154	0.9583	0.8497		3012.5	0.21057	3012.5	0.23142	3012.5	0.26947		3012.5	0.21724	3012.5	0.22927	3009.5	0.23632		519.73	0
																													326	0.9069	0.9495	0.8424		3012.6	0.21057	3012.6	0.2306	3012.6	0.26935		3012.6	0.21725	3012.6	0.22918	3009.6	0.23666		520.695	0
																													327	0.8982	0.9407	0.8351		3012.7	0.21053	3012.7	0.22983	3012.7	0.26947		3012.7	0.21718	3012.7	0.22901	3009.7	0.23706		521.659	0
																													328	0.8895	0.9321	0.8278		3012.8	0.21061	3012.8	0.22925	3012.8	0.26981		3012.8	0.21708	3012.8	0.22873	3009.8	0.23752		522.623	0
																													329	0.881	0.9235	0.8206		3012.9	0.21096	3012.9	0.22898	3012.9	0.27021		3012.9	0.21695	3012.9	0.22836	3009.9	0.23811		523.587	0
																													330	0.8726	0.9152	0.8134		3013	0.21163	3013	0.22912	3013	0.27041		3013	0.21677	3013	0.22795	3010	0.23882		524.552	0
																													331	0.8647	0.9071	0.8065		3013.1	0.21254	3013.1	0.22961	3013.1	0.27019		3013.1	0.2166	3013.1	0.22753	3010.1	0.23958		525.516	0
																													332	0.8573	0.8995	0.7998		3013.2	0.21356	3013.2	0.23025	3013.2	0.26949		3013.2	0.21651	3013.2	0.22717	3010.2	0.24026		526.48	0
																													333	0.8505	0.8926	0.7935		3013.3	0.21461	3013.3	0.23081	3013.3	0.26842		3013.3	0.2166	3013.3	0.22692	3010.3	0.24075		527.444	0
																													334	0.8445	0.8863	0.7877		3013.4	0.2157	3013.4	0.23113	3013.4	0.26725		3013.4	0.21692	3013.4	0.22682	3010.4	0.24104		528.409	0
																													335	0.8391	0.8808	0.7825		3013.5	0.21682	3013.5	0.23127	3013.5	0.26629		3013.5	0.21744	3013.5	0.22684	3010.5	0.2412		529.373	0
																													336	0.8344	0.8759	0.7777		3013.6	0.21798	3013.6	0.23138	3013.6	0.26569		3013.6	0.21809	3013.6	0.22689	3010.6	0.24131		530.337	0
																													337	0.83	0.8714	0.7733		3013.7	0.21907	3013.7	0.23165	3013.7	0.26542		3013.7	0.21881	3013.7	0.22693	3010.7	0.24139		531.301	0
																													338	0.8259	0.8669	0.7691		3013.8	0.21996	3013.8	0.23213	3013.8	0.26523		3013.8	0.21959	3013.8	0.22704	3010.8	0.24141		532.266	0
																													339	0.8217	0.8624	0.7648		3013.9	0.22051	3013.9	0.23275	3013.9	0.26489		3013.9	0.2204	3013.9	0.22736	3010.9	0.24134		533.23	0
																													340	0.8172	0.8576	0.7604		3014	0.22063	3014	0.23334	3014	0.26427		3014	0.22125	3014	0.22803	3011	0.24118		534.194	0
																													341	0.8122	0.8523	0.7557		3014.1	0.22033	3014.1	0.23373	3014.1	0.26347		3014.1	0.22218	3014.1	0.229	3011.1	0.24097		535.158	0
																													342	0.8067	0.8465	0.7507		3014.2	0.21976	3014.2	0.23381	3014.2	0.26269		3014.2	0.22322	3014.2	0.23012	3011.2	0.24077		536.123	0
																													343	0.8005	0.84	0.7452		3014.3	0.21915	3014.3	0.23358	3014.3	0.26211		3014.3	0.22437	3014.3	0.23116	3011.3	0.24064		537.087	0
																													344	0.7938	0.833	0.7393		3014.4	0.21875	3014.4	0.23315	3014.4	0.26175		3014.4	0.22552	3014.4	0.23201	3011.4	0.24066		538.051	0
																													345	0.7867	0.8256	0.733		3014.5	0.21872	3014.5	0.23272	3014.5	0.26153		3014.5	0.22652	3014.5	0.23264	3011.5	0.2409		539.015	0
																													346	0.7796	0.8182	0.7265		3014.6	0.21911	3014.6	0.23245	3014.6	0.26133		3014.6	0.22725	3014.6	0.23312	3011.6	0.24137		539.98	0
																													347	0.7727	0.811	0.7201		3014.7	0.21982	3014.7	0.23245	3014.7	0.2611		3014.7	0.22767	3014.7	0.23351	3011.7	0.24197		540.944	0
																													348	0.7665	0.8044	0.7141		3014.8	0.22075	3014.8	0.2327	3014.8	0.26088		3014.8	0.22789	3014.8	0.23382	3011.8	0.24248		541.908	0
																													349	0.7613	0.7988	0.7088		3014.9	0.22182	3014.9	0.23316	3014.9	0.26073		3014.9	0.22805	3014.9	0.234	3011.9	0.24275		542.872	0
																													350	0.7572	0.7945	0.7042		3015	0.22296	3015	0.23373	3015	0.26071		3015	0.22822	3015	0.23402	3012	0.24271		543.837	0
																													351	0.7546	0.7916	0.7007		3015.1	0.2241	3015.1	0.23436	3015.1	0.26076		3015.1	0.22837	3015.1	0.23386	3012.1	0.24252		544.801	0
																													352	0.7534	0.7903	0.6981		3015.2	0.22518	3015.2	0.23502	3015.2	0.26078		3015.2	0.22843	3015.2	0.23353	3012.2	0.24236		545.765	0
																													353	0.7536	0.7902	0.6965		3015.3	0.22623	3015.3	0.23567	3015.3	0.26067		3015.3	0.22829	3015.3	0.23311	3012.3	0.2424		546.729	0
																													354	0.7548	0.7913	0.6956		3015.4	0.22737	3015.4	0.23631	3015.4	0.2604		3015.4	0.22789	3015.4	0.2327	3012.4	0.24266		547.693	0
																													355	0.7566	0.7929	0.6954		3015.5	0.22868	3015.5	0.2369	3015.5	0.26005		3015.5	0.22725	3015.5	0.23242	3012.5	0.24306		548.658	0
																													356	0.7587	0.7947	0.6953		3015.6	0.23015	3015.6	0.23747	3015.6	0.25976		3015.6	0.22639	3015.6	0.23234	3012.6	0.24351		549.622	0
																													357	0.7604	0.7959	0.6951		3015.7	0.23165	3015.7	0.23803	3015.7	0.25966		3015.7	0.22538	3015.7	0.23249	3012.7	0.24394		550.586	0
																													358	0.7613	0.7962	0.6944		3015.8	0.23301	3015.8	0.23863	3015.8	0.25982		3015.8	0.22435	3015.8	0.23284	3012.8	0.24436		551.551	0
																													359	0.7608	0.795	0.6928		3015.9	0.23408	3015.9	0.23925	3015.9	0.26022		3015.9	0.2235	3015.9	0.23336	3012.9	0.24483		552.515	0
																													360	0.7586	0.792	0.6899		3016	0.23483	3016	0.23986	3016	0.2608		3016	0.223	3016	0.23393	3013	0.24543		553.479	0
																													361	0.7543	0.7869	0.6856		3016.1	0.2353	3016.1	0.24045	3016.1	0.26149		3016.1	0.22292	3016.1	0.23439	3013.1	0.24619		554.443	0
																													362	0.7479	0.7797	0.6797		3016.2	0.23558	3016.2	0.24101	3016.2	0.26221		3016.2	0.22321	3016.2	0.23462	3013.2	0.24711		555.408	0
																													363	0.7395	0.7705	0.6722		3016.3	0.23578	3016.3	0.2416	3016.3	0.26291		3016.3	0.22374	3016.3	0.23459	3013.3	0.24815		556.372	0
																													364	0.7294	0.7597	0.6633		3016.4	0.23602	3016.4	0.24227	3016.4	0.26358		3016.4	0.22443	3016.4	0.23441	3013.4	0.24929		557.336	0
																													365	0.718	0.7478	0.6534		3016.5	0.23645	3016.5	0.24301	3016.5	0.2642		3016.5	0.22525	3016.5	0.23428	3013.5	0.25049		558.3	0
																													366	0.7062	0.7357	0.6429		3016.6	0.23714	3016.6	0.24378	3016.6	0.2648		3016.6	0.22618	3016.6	0.23432	3013.6	0.25168		559.264	0
																													367	0.6947	0.7239	0.6323		3016.7	0.23807	3016.7	0.24449	3016.7	0.26541		3016.7	0.22719	3016.7	0.23457	3013.7	0.25278		560.229	0
																													368	0.6843	0.7135	0.6222		3016.8	0.2391	3016.8	0.24505	3016.8	0.266		3016.8	0.22821	3016.8	0.23495	3013.8	0.25365		561.193	0
																													369	0.6757	0.705	0.6134		3016.9	0.24008	3016.9	0.24536	3016.9	0.26655		3016.9	0.22915	3016.9	0.23536	3013.9	0.25423		562.157	0
																													370	0.6696	0.699	0.6063		3017	0.24086	3017	0.24533	3017	0.26697		3017	0.22994	3017	0.23573	3014	0.25451		563.121	0
																													371	0.6664	0.696	0.6014		3017.1	0.24141	3017.1	0.2449	3017.1	0.26719		3017.1	0.2306	3017.1	0.23599	3014.1	0.25455		564.086	0
																													372	0.6662	0.696	0.5987		3017.2	0.24174	3017.2	0.24412	3017.2	0.26717		3017.2	0.23118	3017.2	0.2361	3014.2	0.25443		565.05	0
																													373	0.6688	0.6988	0.5982		3017.3	0.24193	3017.3	0.24308	3017.3	0.26693		3017.3	0.23176	3017.3	0.23604	3014.3	0.25427		566.014	0
																													374	0.6738	0.7039	0.5997		3017.4	0.24208	3017.4	0.24195	3017.4	0.26653		3017.4	0.23236	3017.4	0.2358	3014.4	0.25414		566.979	0
																													375	0.6805	0.7107	0.6026		3017.5	0.24233	3017.5	0.2409	3017.5	0.26602		3017.5	0.23299	3017.5	0.23541	3014.5	0.25404		567.943	0
																													376	0.6883	0.7183	0.6066		3017.6	0.24279	3017.6	0.24005	3017.6	0.26539		3017.6	0.23365	3017.6	0.23492	3014.6	0.25392		568.907	0
																													377	0.6965	0.7262	0.6111		3017.7	0.24353	3017.7	0.23952	3017.7	0.26463		3017.7	0.23435	3017.7	0.23445	3014.7	0.25367		569.871	0
																													378	0.7043	0.7335	0.6158		3017.8	0.24452	3017.8	0.23931	3017.8	0.26374		3017.8	0.23509	3017.8	0.23409	3014.8	0.25327		570.836	0
																													379	0.7114	0.74	0.6201		3017.9	0.24561	3017.9	0.23937	3017.9	0.26273		3017.9	0.23583	3017.9	0.23388	3014.9	0.25282		571.8	0
																													380	0.7172	0.745	0.6238		3018	0.24666	3018	0.23957	3018	0.26164		3018	0.23645	3018	0.23379	3015	0.25249		572.764	0
																													381	0.7214	0.7483	0.6268		3018.1	0.24756	3018.1	0.23975	3018.1	0.2605		3018.1	0.23684	3018.1	0.23373	3015.1	0.25242		573.728	0
																													382	0.7237	0.7496	0.6286		3018.2	0.24832	3018.2	0.23982	3018.2	0.25935		3018.2	0.23695	3018.2	0.23358	3015.2	0.25264		574.692	0
																													383	0.724	0.7488	0.6293		3018.3	0.24903	3018.3	0.23974	3018.3	0.25824		3018.3	0.23678	3018.3	0.23325	3015.3	0.25301		575.657	0
																													384	0.7222	0.746	0.6285		3018.4	0.24979	3018.4	0.23954	3018.4	0.2573		3018.4	0.23643	3018.4	0.23273	3015.4	0.25334		576.621	0
																													385	0.7184	0.7413	0.6264		3018.5	0.25063	3018.5	0.2393	3018.5	0.25664		3018.5	0.23598	3018.5	0.23207	3015.5	0.25348		577.585	0
																													386	0.713	0.7351	0.623		3018.6	0.25146	3018.6	0.23911	3018.6	0.25632		3018.6	0.23555	3018.6	0.23134	3015.6	0.25342		578.55	0
																													387	0.7063	0.7277	0.6186		3018.7	0.25216	3018.7	0.23907	3018.7	0.25636		3018.7	0.23516	3018.7	0.23061	3015.7	0.25326		579.514	0
																													388	0.6989	0.7199	0.6135		3018.8	0.25257	3018.8	0.23918	3018.8	0.25671		3018.8	0.23479	3018.8	0.2299	3015.8	0.25314		580.478	0
																													389	0.6916	0.7122	0.6082		3018.9	0.25262	3018.9	0.23941	3018.9	0.25736		3018.9	0.23438	3018.9	0.22926	3015.9	0.25313		581.442	0
																													390	0.685	0.7056	0.6031		3019	0.25233	3019	0.23966	3019	0.25831		3019	0.23383	3019	0.22871	3016	0.25318		582.407	0
																													391	0.6799	0.7006	0.5988		3019.1	0.25184	3019.1	0.23981	3019.1	0.25957		3019.1	0.23313	3019.1	0.22835	3016.1	0.25317		583.371	0
																													392	0.6769	0.6979	0.5959		3019.2	0.2513	3019.2	0.23976	3019.2	0.26111		3019.2	0.23232	3019.2	0.22824	3016.2	0.25304		584.335	0
																													393	0.6765	0.698	0.5947		3019.3	0.25086	3019.3	0.23946	3019.3	0.2628		3019.3	0.23146	3019.3	0.22844	3016.3	0.2528		585.299	0
																													394	0.679	0.701	0.5955		3019.4	0.2505	3019.4	0.2389	3019.4	0.26452		3019.4	0.2306	3019.4	0.22887	3016.4	0.25257		586.264	0
																													395	0.6842	0.7067	0.5982		3019.5	0.25017	3019.5	0.23812	3019.5	0.26623		3019.5	0.22971	3019.5	0.22944	3016.5	0.25247		587.228	0
																													396	0.6919	0.7149	0.6028		3019.6	0.24978	3019.6	0.23716	3019.6	0.268		3019.6	0.22875	3019.6	0.23003	3016.6	0.25254		588.192	0
																													397	0.7015	0.7249	0.6089		3019.7	0.24931	3019.7	0.23608	3019.7	0.26998		3019.7	0.22768	3019.7	0.23057	3016.7	0.25275		589.156	0
																													398	0.7125	0.7362	0.6161		3019.8	0.24877	3019.8	0.23497	3019.8	0.27226		3019.8	0.22651	3019.8	0.23101	3016.8	0.25295		590.12	0
																													399	0.724	0.7479	0.6239		3019.9	0.24819	3019.9	0.23398	3019.9	0.27482		3019.9	0.22531	3019.9	0.23126	3016.9	0.25306		591.085	0
																													400	0.7354	0.7595	0.6319		3020	0.24756	3020	0.23323	3020	0.2775		3020	0.22418	3020	0.23122	3017	0.25307		592.049	0
																													401	0.7463	0.7703	0.6399		3020.1	0.24687	3020.1	0.23281	3020.1	0.2801		3020.1	0.2232	3020.1	0.23082	3017.1	0.25303		593.013	0
																													402	0.7562	0.7799	0.6475		3020.2	0.24615	3020.2	0.23269	3020.2	0.28246		3020.2	0.22239	3020.2	0.23011	3017.2	0.25301		593.977	0
																													403	0.7649	0.7882	0.6545		3020.3	0.24549	3020.3	0.23278	3020.3	0.28448		3020.3	0.22177	3020.3	0.2292	3017.3	0.25301		594.942	0
																													404	0.7722	0.7948	0.6607		3020.4	0.24495	3020.4	0.23294	3020.4	0.28609		3020.4	0.22132	3020.4	0.22826	3017.4	0.25297		595.906	0
																													405	0.7779	0.7997	0.6661		3020.5	0.24452	3020.5	0.23303	3020.5	0.2873		3020.5	0.22102	3020.5	0.22741	3017.5	0.25278		596.87	0
																													406	0.7819	0.8028	0.6705		3020.6	0.24412	3020.6	0.23298	3020.6	0.28814		3020.6	0.22087	3020.6	0.2267	3017.6	0.25243		597.835	0
																													407	0.784	0.8039	0.6737		3020.7	0.24365	3020.7	0.23277	3020.7	0.28865		3020.7	0.22088	3020.7	0.22618	3017.7	0.25197		598.799	0
																													408	0.7842	0.803	0.6756		3020.8	0.24313	3020.8	0.23245	3020.8	0.28891		3020.8	0.22106	3020.8	0.22583	3017.8	0.25149		599.763	0
																													409	0.7824	0.8003	0.6762		3020.9	0.24261	3020.9	0.2321	3020.9	0.28896		3020.9	0.22139	3020.9	0.22567	3017.9	0.25105		600.727	0
																													410	0.7786	0.7957	0.6756		3021	0.24217	3021	0.23173	3021	0.28883		3021	0.22181	3021	0.22566	3018	0.25065		601.692	0
																													411	0.7731	0.7895	0.6737		3021.1	0.24186	3021.1	0.2313	3021.1	0.28854		3021.1	0.22221	3021.1	0.22579	3018.1	0.25022		602.656	0
																													412	0.7662	0.782	0.6706		3021.2	0.24168	3021.2	0.23075	3021.2	0.28814		3021.2	0.22249	3021.2	0.22604	3018.2	0.24971		603.62	0
																													413	0.7583	0.7733	0.6667		3021.3	0.24161	3021.3	0.2301	3021.3	0.28764		3021.3	0.22259	3021.3	0.2264	3018.3	0.24905		604.584	0
																													414	0.7495	0.7639	0.6619		3021.4	0.24163	3021.4	0.22955	3021.4	0.28706		3021.4	0.22254	3021.4	0.22683	3018.4	0.24828		605.548	0
																													415	0.7404	0.754	0.6565		3021.5	0.24172	3021.5	0.22929	3021.5	0.28638		3021.5	0.22238	3021.5	0.22728	3018.5	0.24752		606.513	0
																													416	0.731	0.7439	0.6506		3021.6	0.24179	3021.6	0.22942	3021.6	0.28559		3021.6	0.22218	3021.6	0.22766	3018.6	0.24692		607.477	0
																													417	0.7216	0.7339	0.6446		3021.7	0.24177	3021.7	0.22983	3021.7	0.28464		3021.7	0.22203	3021.7	0.22784	3018.7	0.24661		608.441	0
																													418	0.7125	0.7241	0.6385		3021.8	0.24157	3021.8	0.23029	3021.8	0.28348		3021.8	0.22198	3021.8	0.22775	3018.8	0.24659		609.405	0
																													419	0.7037	0.7147	0.6326		3021.9	0.24121	3021.9	0.2305	3021.9	0.28208		3021.9	0.22212	3021.9	0.22741	3018.9	0.24679		610.37	0
																													420	0.6952	0.7059	0.6268		3022	0.24078	3022	0.23026	3022	0.28043		3022	0.22254	3022	0.22692	3019	0.24709		611.334	0
																													421	0.6872	0.6976	0.6213		3022.1	0.2404	3022.1	0.22955	3022.1	0.2786		3022.1	0.22322	3022.1	0.22637	3019.1	0.24738		612.298	0
																													422	0.6797	0.69	0.616		3022.2	0.24015	3022.2	0.22844	3022.2	0.27676		3022.2	0.22405	3022.2	0.22581	3019.2	0.24755		613.263	0
																													423	0.6725	0.6829	0.6111		3022.3	0.24005	3022.3	0.2271	3022.3	0.27512		3022.3	0.22485	3022.3	0.22523	3019.3	0.24748		614.227	0
																													424	0.6658	0.6762	0.6065		3022.4	0.24007	3022.4	0.22569	3022.4	0.27389		3022.4	0.22543	3022.4	0.22458	3019.4	0.24713		615.191	0
																													425	0.6595	0.67	0.6022		3022.5	0.24012	3022.5	0.22439	3022.5	0.27317		3022.5	0.22573	3022.5	0.22389	3019.5	0.24653		616.155	0
																													426	0.6535	0.6642	0.598		3022.6	0.24011	3022.6	0.22333	3022.6	0.27296		3022.6	0.22583	3022.6	0.22324	3019.6	0.24586		617.12	0
																													427	0.6477	0.6585	0.594		3022.7	0.24003	3022.7	0.22255	3022.7	0.27319		3022.7	0.22585	3022.7	0.22273	3019.7	0.24534		618.084	0
																													428	0.6422	0.6531	0.5901		3022.8	0.23988	3022.8	0.222	3022.8	0.27368		3022.8	0.22587	3022.8	0.22241	3019.8	0.24512		619.048	0
																													429	0.6369	0.6477	0.5863		3022.9	0.23971	3022.9	0.22156	3022.9	0.27425		3022.9	0.2259	3022.9	0.22224	3019.9	0.2452		620.012	0
																													430	0.6318	0.6426	0.5827		3023	0.23953	3023	0.22114	3023	0.27474		3023	0.22593	3023	0.22207	3020	0.24547		620.976	0
																													431	0.627	0.6376	0.5791		3023.1	0.23932	3023.1	0.22076	3023.1	0.27503		3023.1	0.22593	3023.1	0.22178	3020.1	0.24581		621.941	0
																													432	0.6224	0.6329	0.5757		3023.2	0.23902	3023.2	0.22047	3023.2	0.27508		3023.2	0.22591	3023.2	0.22132	3020.2	0.2461		622.905	0
																													433	0.6179	0.6284	0.5723		3023.3	0.23861	3023.3	0.2203	3023.3	0.2749		3023.3	0.22587	3023.3	0.22073	3020.3	0.24626		623.869	0
																													434	0.6137	0.6241	0.5692		3023.4	0.23815	3023.4	0.22019	3023.4	0.2746		3023.4	0.22574	3023.4	0.22009	3020.4	0.24623		624.833	0
																													435	0.6095	0.6201	0.5661		3023.5	0.23768	3023.5	0.22003	3023.5	0.27434		3023.5	0.22539	3023.5	0.21952	3020.5	0.24598		625.798	0
																													436	0.6056	0.6161	0.5632		3023.6	0.23725	3023.6	0.21974	3023.6	0.27425		3023.6	0.22468	3023.6	0.21905	3020.6	0.24551		626.762	0
																													437	0.6017	0.6123	0.5604		3023.7	0.23682	3023.7	0.21932	3023.7	0.27438		3023.7	0.22356	3023.7	0.21864	3020.7	0.24488		627.726	0
																													438	0.598	0.6085	0.5576		3023.8	0.23634	3023.8	0.21879	3023.8	0.27469		3023.8	0.22212	3023.8	0.21819	3020.8	0.24417		628.691	0
																													439	0.5943	0.6049	0.5549		3023.9	0.2358	3023.9	0.21815	3023.9	0.27513		3023.9	0.22058	3023.9	0.21763	3020.9	0.24352		629.655	0
																													440	0.5908	0.6013	0.5523		3024	0.23527	3024	0.21734	3024	0.27568		3024	0.21919	3024	0.21693	3021	0.24304		630.619	0
																													441	0.5874	0.5978	0.5497		3024.1	0.23483	3024.1	0.21637	3024.1	0.27637		3024.1	0.21805	3024.1	0.21614	3021.1	0.24281		631.583	0
																													442	0.584	0.5944	0.5471		3024.2	0.23455	3024.2	0.21526	3024.2	0.27718		3024.2	0.21716	3024.2	0.21537	3021.2	0.24284		632.548	0
																													443	0.5807	0.5911	0.5446		3024.3	0.2344	3024.3	0.21409	3024.3	0.27806		3024.3	0.2164	3024.3	0.21475	3021.3	0.24303		633.512	0
																													444	0.5775	0.5879	0.5422		3024.4	0.2343	3024.4	0.21295	3024.4	0.27885		3024.4	0.21569	3024.4	0.21437	3021.4	0.24325		634.476	0
																													445	0.5744	0.5849	0.5399		3024.5	0.23418	3024.5	0.21196	3024.5	0.27941		3024.5	0.215	3024.5	0.21425	3021.5	0.24335		635.44	0
																													446	0.5714	0.5819	0.5376		3024.6	0.23396	3024.6	0.21119	3024.6	0.27958		3024.6	0.21434	3024.6	0.21433	3021.6	0.2433		636.404	0
																													447	0.5684	0.579	0.5354		3024.7	0.23365	3024.7	0.21069	3024.7	0.27931		3024.7	0.21374	3024.7	0.21451	3021.7	0.24318		637.369	0
																													448	0.5655	0.5762	0.5333		3024.8	0.2333	3024.8	0.21047	3024.8	0.27868		3024.8	0.21324	3024.8	0.2147	3021.8	0.24314		638.333	0
																													449	0.5627	0.5735	0.5313		3024.9	0.23295	3024.9	0.21047	3024.9	0.27785		3024.9	0.2129	3024.9	0.21488	3021.9	0.24327		639.297	0
																													450	0.5599	0.5708	0.5293		3025	0.23265	3025	0.21066	3025	0.27707		3025	0.21276	3025	0.21509	3022	0.24355		640.261	0
																													451	0.5572	0.5681	0.5273		3025.1	0.23242	3025.1	0.21096	3025.1	0.27654		3025.1	0.21284	3025.1	0.21537	3022.1	0.24387		641.226	0
																													452	0.5546	0.5653	0.5252		3025.2	0.23226	3025.2	0.2113	3025.2	0.27635		3025.2	0.21311	3025.2	0.21573	3022.2	0.24414		642.19	0
																													453	0.5519	0.5624	0.523		3025.3	0.23213	3025.3	0.21155	3025.3	0.27644		3025.3	0.21353	3025.3	0.21608	3022.3	0.24436		643.154	0
																													454	0.5492	0.5596	0.5208		3025.4	0.23197	3025.4	0.21164	3025.4	0.27665		3025.4	0.21404	3025.4	0.21626	3022.4	0.24467		644.119	0
																													455	0.5464	0.5569	0.5187		3025.5	0.2317	3025.5	0.21156	3025.5	0.27685		3025.5	0.21462	3025.5	0.21615	3022.5	0.2452		645.083	0
																													456	0.5437	0.5543	0.5167		3025.6	0.23128	3025.6	0.21135	3025.6	0.27695		3025.6	0.21532	3025.6	0.21573	3022.6	0.24599		646.047	0
																													457	0.5411	0.5517	0.5147		3025.7	0.23072	3025.7	0.21105	3025.7	0.27698		3025.7	0.21618	3025.7	0.21511	3022.7	0.24693		647.011	0
																													458	0.5385	0.5493	0.5129		3025.8	0.23011	3025.8	0.21071	3025.8	0.27697		3025.8	0.21718	3025.8	0.21444	3022.8	0.24782		647.976	0
																													459	0.5362	0.547	0.5111		3025.9	0.22954	3025.9	0.21039	3025.9	0.27695		3025.9	0.2182	3025.9	0.21388	3022.9	0.24848		648.94	0
																													460	0.5339	0.5448	0.5095		3026	0.22906	3026	0.21022	3026	0.27691		3026	0.21913	3026	0.21356	3023	0.24887		649.904	0
																													461	0.5317	0.5426	0.5079		3026.1	0.22865	3026.1	0.21034	3026.1	0.27682		3026.1	0.21989	3026.1	0.21356	3023.1	0.24908		650.868	0
																													462	0.5295	0.5404	0.5062		3026.2	0.22827	3026.2	0.21082	3026.2	0.27661		3026.2	0.22049	3026.2	0.21387	3023.2	0.24923		651.832	0
																													463	0.5272	0.5381	0.5045		3026.3	0.22789	3026.3	0.2116	3026.3	0.27626		3026.3	0.221	3026.3	0.2144	3023.3	0.24936		652.797	0
																													464	0.5249	0.5358	0.5027		3026.4	0.22748	3026.4	0.21251	3026.4	0.27576		3026.4	0.22142	3026.4	0.21497	3023.4	0.24946		653.761	0
																													465	0.5227	0.5335	0.501		3026.5	0.22701	3026.5	0.21337	3026.5	0.27516		3026.5	0.22173	3026.5	0.21542	3023.5	0.24939		654.725	0
																													466	0.5204	0.5312	0.4994		3026.6	0.22646	3026.6	0.21407	3026.6	0.27454		3026.6	0.22191	3026.6	0.21567	3023.6	0.24904		655.689	0
																													467	0.5182	0.529	0.4978		3026.7	0.22585	3026.7	0.2146	3026.7	0.27394		3026.7	0.22198	3026.7	0.21577	3023.7	0.24841		656.654	0
																													468	0.5159	0.5268	0.4962		3026.8	0.22527	3026.8	0.21501	3026.8	0.2734		3026.8	0.22207	3026.8	0.21582	3023.8	0.24761		657.618	0
																													469	0.5135	0.5246	0.4945		3026.9	0.22484	3026.9	0.21537	3026.9	0.2729		3026.9	0.22234	3026.9	0.21597	3023.9	0.24684		658.582	0
																													470	0.5111	0.5225	0.4928		3027	0.22463	3027	0.2157	3027	0.27241		3027	0.22293	3027	0.21632	3024	0.24618		659.547	0
																													471	0.5088	0.5204	0.4911		3027.1	0.22462	3027.1	0.21597	3027.1	0.27198		3027.1	0.22387	3027.1	0.21693	3024.1	0.24563		660.511	0
																													472	0.5066	0.5183	0.4894		3027.2	0.2247	3027.2	0.21615	3027.2	0.27166		3027.2	0.22508	3027.2	0.21777	3024.2	0.24509		661.475	0
																													473	0.5045	0.5162	0.4877		3027.3	0.22473	3027.3	0.21621	3027.3	0.27147		3027.3	0.22644	3027.3	0.21873	3024.3	0.2445		662.439	0
																													474	0.5025	0.5141	0.4861		3027.4	0.22463	3027.4	0.21618	3027.4	0.27138		3027.4	0.22783	3027.4	0.21972	3024.4	0.24389		663.403	0
																													475	0.5004	0.512	0.4845		3027.5	0.22447	3027.5	0.21611	3027.5	0.27123		3027.5	0.22919	3027.5	0.22065	3024.5	0.24331		664.368	0
																													476	0.4982	0.5098	0.4828		3027.6	0.22437	3027.6	0.21608	3027.6	0.2709		3027.6	0.23052	3027.6	0.22151	3024.6	0.24282		665.332	0
																													477	0.4959	0.5075	0.481		3027.7	0.22444	3027.7	0.21617	3027.7	0.27039		3027.7	0.23182	3027.7	0.2223	3024.7	0.24236		666.296	0
																													478	0.4936	0.5053	0.4792		3027.8	0.22475	3027.8	0.21641	3027.8	0.26981		3027.8	0.23305	3027.8	0.22303	3024.8	0.24181		667.26	0
																													479	0.4915	0.5032	0.4775		3027.9	0.22531	3027.9	0.21677	3027.9	0.26935		3027.9	0.23412	3027.9	0.22369	3024.9	0.24107		668.225	0
																													480	0.4894	0.5011	0.4759		3028	0.2261	3028	0.21719	3028	0.26909		3028	0.23494	3028	0.22429	3025	0.24012		669.189	0
																													481	0.4875	0.4993	0.4744		3028.1	0.22706	3028.1	0.2176	3028.1	0.26901		3028.1	0.23543	3028.1	0.22489	3025.1	0.23911		670.153	0
																													482	0.4857	0.4976	0.473		3028.2	0.2281	3028.2	0.21796	3028.2	0.26894		3028.2	0.2356	3028.2	0.22562	3025.2	0.23823		671.117	0
																													483	0.4842	0.4961	0.4718		3028.3	0.22911	3028.3	0.21822	3028.3	0.26875		3028.3	0.23555	3028.3	0.22662	3025.3	0.2377		672.082	0
																													484	0.4827	0.4946	0.4707		3028.4	0.22997	3028.4	0.21838	3028.4	0.26839		3028.4	0.23535	3028.4	0.22794	3025.4	0.23758		673.046	0
																													485	0.4813	0.4933	0.4697		3028.5	0.23056	3028.5	0.21847	3028.5	0.2679		3028.5	0.23503	3028.5	0.22948	3025.5	0.23774		674.01	0
																													486	0.48	0.4919	0.4686		3028.6	0.23078	3028.6	0.21852	3028.6	0.26739		3028.6	0.23461	3028.6	0.23104	3025.6	0.23794		674.975	0
																													487	0.4786	0.4904	0.4675		3028.7	0.23062	3028.7	0.2186	3028.7	0.26691		3028.7	0.23405	3028.7	0.23243	3025.7	0.23799		675.939	0
																													488	0.4771	0.4889	0.4663		3028.8	0.23014	3028.8	0.21877	3028.8	0.26652		3028.8	0.23335	3028.8	0.23351	3025.8	0.23784		676.903	0
																													489	0.4755	0.4873	0.4651		3028.9	0.22945	3028.9	0.21915	3028.9	0.2662		3028.9	0.23255	3028.9	0.23433	3025.9	0.23759		677.867	0
																													490	0.474	0.4858	0.4639		3029	0.2287	3029	0.2198	3029	0.2659		3029	0.23175	3029	0.23497	3026	0.23742		678.831	0
																													491	0.4725	0.4843	0.4628		3029.1	0.228	3029.1	0.22069	3029.1	0.26556		3029.1	0.23105	3029.1	0.23557	3026.1	0.23748		679.796	0
																													492	0.4709	0.4828	0.4617		3029.2	0.22747	3029.2	0.22173	3029.2	0.26514		3029.2	0.23055	3029.2	0.23614	3026.2	0.23789		680.76	0
																													493	0.4692	0.4812	0.4605		3029.3	0.22718	3029.3	0.22285	3029.3	0.2646		3029.3	0.2303	3029.3	0.23662	3026.3	0.23865		681.724	0
																													494	0.4675	0.4796	0.4592		3029.4	0.22712	3029.4	0.22402	3029.4	0.26397		3029.4	0.23025	3029.4	0.23696	3026.4	0.23975		682.688	0
																													495	0.4657	0.478	0.4578		3029.5	0.22722	3029.5	0.22524	3029.5	0.26326		3029.5	0.2303	3029.5	0.23718	3026.5	0.2411		683.653	0
																													496	0.4639	0.4764	0.4565		3029.6	0.22732	3029.6	0.22645	3029.6	0.26252		3029.6	0.23032	3029.6	0.23741	3026.6	0.24251		684.617	0
																													497	0.4623	0.475	0.4551		3029.7	0.22735	3029.7	0.22751	3029.7	0.26185		3029.7	0.23011	3029.7	0.23775	3026.7	0.24381		685.581	0
																													498	0.4609	0.4738	0.454		3029.8	0.22738	3029.8	0.22821	3029.8	0.26134		3029.8	0.22953	3029.8	0.23824	3026.8	0.24488		686.545	0
																													499	0.46	0.473	0.4533		3029.9	0.22757	3029.9	0.22838	3029.9	0.26103		3029.9	0.22855	3029.9	0.2388	3026.9	0.2457		687.51	0
																													500	0.4596	0.4726	0.453		3030	0.22806	3030	0.22795	3030	0.26091		3030	0.22722	3030	0.23933	3027	0.24637		688.474	0
																																		3030.1	0.22886	3030.1	0.22707	3030.1	0.26086		3030.1	0.22575	3030.1	0.23975	3027.1	0.24696		689.438	0
																																		3030.2	0.22985	3030.2	0.22598	3030.2	0.26076		3030.2	0.22433	3030.2	0.24001	3027.2	0.2475		690.403	0
																																		3030.3	0.23088	3030.3	0.22492	3030.3	0.26051		3030.3	0.22309	3030.3	0.24008	3027.3	0.24789		691.367	0
																																		3030.4	0.23186	3030.4	0.22408	3030.4	0.26003		3030.4	0.22211	3030.4	0.24	3027.4	0.24806		692.331	0
																																		3030.5	0.23273	3030.5	0.22359	3030.5	0.25935		3030.5	0.22138	3030.5	0.23982	3027.5	0.24796		693.295	0
																																		3030.6	0.23342	3030.6	0.22346	3030.6	0.25857		3030.6	0.22091	3030.6	0.23965	3027.6	0.24762		694.26	0
																																		3030.7	0.23384	3030.7	0.22372	3030.7	0.25782		3030.7	0.22065	3030.7	0.23956	3027.7	0.24712		695.224	0
																																		3030.8	0.23391	3030.8	0.22431	3030.8	0.25722		3030.8	0.22056	3030.8	0.23958	3027.8	0.24651		696.188	0
																																		3030.9	0.2337	3030.9	0.22515	3030.9	0.25678		3030.9	0.22049	3030.9	0.23966	3027.9	0.24589		697.152	0
																																		3031	0.23332	3031	0.22611	3031	0.25649		3031	0.22034	3031	0.23967	3028	0.24533		698.116	0
																																		3031.1	0.2329	3031.1	0.22705	3031.1	0.25636		3031.1	0.22006	3031.1	0.23945	3028.1	0.24493		699.081	0
																																		3031.2	0.23252	3031.2	0.22791	3031.2	0.25644		3031.2	0.21968	3031.2	0.23891	3028.2	0.24471		700.045	0
																																		3031.3	0.23223	3031.3	0.22866	3031.3	0.25678		3031.3	0.2193	3031.3	0.23801	3028.3	0.24468		701.009	0
																																		3031.4	0.23216	3031.4	0.22934	3031.4	0.25737		3031.4	0.21905	3031.4	0.2368	3028.4	0.24479		701.973	0
																																		3031.5	0.23245	3031.5	0.22998	3031.5	0.25815		3031.5	0.21897	3031.5	0.23539	3028.5	0.24502		702.938	0
																																		3031.6	0.23318	3031.6	0.2306	3031.6	0.25903		3031.6	0.21906	3031.6	0.23396	3028.6	0.24533		703.902	0
																																		3031.7	0.23432	3031.7	0.23117	3031.7	0.25996		3031.7	0.21925	3031.7	0.23271	3028.7	0.2456		704.866	0
																																		3031.8	0.23571	3031.8	0.23163	3031.8	0.26096		3031.8	0.21946	3031.8	0.23178	3028.8	0.24566		705.83	0
																																		3031.9	0.23713	3031.9	0.23192	3031.9	0.26205		3031.9	0.21968	3031.9	0.23125	3028.9	0.24534		706.795	0
																																		3032	0.23842	3032	0.23195	3032	0.26324		3032	0.21989	3032	0.23105	3029	0.24463		707.759	0
																																		3032.1	0.23948	3032.1	0.23173	3032.1	0.2645		3032.1	0.22012	3032.1	0.23106	3029.1	0.24362		708.723	0
																																		3032.2	0.24032	3032.2	0.23132	3032.2	0.2657		3032.2	0.22037	3032.2	0.2311	3029.2	0.24251		709.687	0
																																		3032.3	0.24096	3032.3	0.23084	3032.3	0.26674		3032.3	0.22063	3032.3	0.23103	3029.3	0.24145		710.652	0
																																		3032.4	0.24146	3032.4	0.2304	3032.4	0.26756		3032.4	0.22085	3032.4	0.23077	3029.4	0.2405		711.616	0
																																		3032.5	0.24183	3032.5	0.23011	3032.5	0.2682		3032.5	0.221	3032.5	0.23032	3029.5	0.23956		712.58	0
																																		3032.6	0.24208	3032.6	0.22998	3032.6	0.26877		3032.6	0.22111	3032.6	0.22976	3029.6	0.23853		713.544	0
																																		3032.7	0.24221	3032.7	0.22995	3032.7	0.26936		3032.7	0.22126	3032.7	0.22919	3029.7	0.23731		714.509	0
																																		3032.8	0.24227	3032.8	0.22991	3032.8	0.27005		3032.8	0.22154	3032.8	0.22868	3029.8	0.23589		715.473	0
																																		3032.9	0.24236	3032.9	0.22974	3032.9	0.27085		3032.9	0.22201	3032.9	0.22821	3029.9	0.23433		716.437	0
																																		3033	0.24255	3033	0.2294	3033	0.2717		3033	0.22266	3033	0.22772	3030	0.23273		717.401	0
																																		3033.1	0.24288	3033.1	0.22889	3033.1	0.27254		3033.1	0.22347	3033.1	0.22723	3030.1	0.23117		718.366	0
																																		3033.2	0.24324	3033.2	0.22824	3033.2	0.27336		3033.2	0.22446	3033.2	0.22681	3030.2	0.22973		719.33	0
																																		3033.3	0.24351	3033.3	0.22745	3033.3	0.27413		3033.3	0.22561	3033.3	0.22654	3030.3	0.22844		720.294	0
																																		3033.4	0.24358	3033.4	0.22654	3033.4	0.27487		3033.4	0.22689	3033.4	0.22638	3030.4	0.22733		721.258	0
																																		3033.5	0.24346	3033.5	0.22557	3033.5	0.2755		3033.5	0.22817	3033.5	0.22622	3030.5	0.22638		722.223	0
																																		3033.6	0.24316	3033.6	0.22471	3033.6	0.27593		3033.6	0.22929	3033.6	0.22588	3030.6	0.22557		723.187	0
																																		3033.7	0.24274	3033.7	0.22408	3033.7	0.27606		3033.7	0.23017	3033.7	0.22528	3030.7	0.22483		724.151	0
																																		3033.8	0.24222	3033.8	0.22369	3033.8	0.27587		3033.8	0.23076	3033.8	0.22448	3030.8	0.22408		725.115	0
																																		3033.9	0.24167	3033.9	0.22343	3033.9	0.27542		3033.9	0.23111	3033.9	0.22357	3030.9	0.22329		726.08	0
																																		3034	0.24116	3034	0.22315	3034	0.27483		3034	0.23128	3034	0.22265	3031	0.22253		727.044	0
																																		3034.1	0.24074	3034.1	0.22274	3034.1	0.27422		3034.1	0.23137	3034.1	0.22172	3031.1	0.22192		728.008	0
																																		3034.2	0.24039	3034.2	0.22222	3034.2	0.27372		3034.2	0.23144	3034.2	0.22074	3031.2	0.2216		728.972	0
																																		3034.3	0.24011	3034.3	0.22169	3034.3	0.27343		3034.3	0.23155	3034.3	0.21965	3031.3	0.22163		729.937	0
																																		3034.4	0.23993	3034.4	0.22124	3034.4	0.27341		3034.4	0.23172	3034.4	0.2184	3031.4	0.22201		730.901	0
																																		3034.5	0.23991	3034.5	0.2209	3034.5	0.27368		3034.5	0.23193	3034.5	0.21695	3031.5	0.22262		731.865	0
																																		3034.6	0.24007	3034.6	0.22067	3034.6	0.2742		3034.6	0.23218	3034.6	0.21536	3031.6	0.22332		732.829	0
																																		3034.7	0.24037	3034.7	0.22054	3034.7	0.27487		3034.7	0.23251	3034.7	0.2137	3031.7	0.22395		733.794	0
																																		3034.8	0.24071	3034.8	0.22052	3034.8	0.27558		3034.8	0.23297	3034.8	0.21209	3031.8	0.22436		734.758	0
																																		3034.9	0.24094	3034.9	0.22066	3034.9	0.27626		3034.9	0.23357	3034.9	0.21062	3031.9	0.22452		735.722	0
																																		3035	0.24097	3035	0.22106	3035	0.27691		3035	0.23426	3035	0.20935	3032	0.22454		736.686	0
																																		3035.1	0.24076	3035.1	0.22179	3035.1	0.27754		3035.1	0.23492	3035.1	0.20828	3032.1	0.2246		737.651	0
																																		3035.2	0.24032	3035.2	0.22291	3035.2	0.27815		3035.2	0.23545	3035.2	0.20738	3032.2	0.22485		738.615	0
																																		3035.3	0.23967	3035.3	0.2244	3035.3	0.27871		3035.3	0.23583	3035.3	0.20658	3032.3	0.22535		739.579	0
																																		3035.4	0.23888	3035.4	0.22613	3035.4	0.27913		3035.4	0.23611	3035.4	0.20582	3032.4	0.22605		740.543	0
																																		3035.5	0.23799	3035.5	0.22788	3035.5	0.27937		3035.5	0.23638	3035.5	0.20512	3032.5	0.22685		741.508	0
																																		3035.6	0.23698	3035.6	0.22945	3035.6	0.2794		3035.6	0.23666	3035.6	0.20452	3032.6	0.2277		742.472	0
																																		3035.7	0.23585	3035.7	0.23079	3035.7	0.2792		3035.7	0.23688	3035.7	0.20411	3032.7	0.22861		743.436	0
																																		3035.8	0.23454	3035.8	0.23196	3035.8	0.2788		3035.8	0.23691	3035.8	0.20396	3032.8	0.22963		744.4	0
																																		3035.9	0.23304	3035.9	0.2331	3035.9	0.27825		3035.9	0.23663	3035.9	0.20409	3032.9	0.23075		745.365	0
																																		3036	0.23142	3036	0.23427	3036	0.2776		3036	0.23606	3036	0.20445	3033	0.23192		746.329	0
																																		3036.1	0.22977	3036.1	0.23542	3036.1	0.27693		3036.1	0.23532	3036.1	0.20497	3033.1	0.23305		747.293	0
																																		3036.2	0.22819	3036.2	0.23645	3036.2	0.27634		3036.2	0.23456	3036.2	0.20561	3033.2	0.2341		748.257	0
																																		3036.3	0.22673	3036.3	0.23731	3036.3	0.27596		3036.3	0.23389	3036.3	0.20637	3033.3	0.23513		749.222	0
																																		3036.4	0.22539	3036.4	0.23806	3036.4	0.27582		3036.4	0.23333	3036.4	0.20727	3033.4	0.23615		750.186	0
																																		3036.5	0.22416	3036.5	0.23877	3036.5	0.27582		3036.5	0.23288	3036.5	0.2083	3033.5	0.23714		751.15	0
																																		3036.6	0.22307	3036.6	0.23948	3036.6	0.27577		3036.6	0.23254	3036.6	0.20945	3033.6	0.23803		752.114	0
																																		3036.7	0.22215	3036.7	0.24011	3036.7	0.27547		3036.7	0.23238	3036.7	0.21072	3033.7	0.23883		753.079	0
																																		3036.8	0.22138	3036.8	0.24051	3036.8	0.27486		3036.8	0.23243	3036.8	0.21205	3033.8	0.23958		754.043	0
																																		3036.9	0.22067	3036.9	0.24058	3036.9	0.27402		3036.9	0.23267	3036.9	0.21339	3033.9	0.24037		755.007	0
																																		3037	0.21988	3037	0.2403	3037	0.27309		3037	0.233	3037	0.21466	3034	0.24122		755.971	0
																																		3037.1	0.21888	3037.1	0.23976	3037.1	0.27221		3037.1	0.23331	3037.1	0.21578	3034.1	0.24206		756.936	0
																																		3037.2	0.21763	3037.2	0.23914	3037.2	0.27149		3037.2	0.23354	3037.2	0.21666	3034.2	0.24282		757.9	0
																																		3037.3	0.21623	3037.3	0.23857	3037.3	0.271		3037.3	0.2337	3037.3	0.21725	3034.3	0.2435		758.864	0
																																		3037.4	0.21487	3037.4	0.23805	3037.4	0.27077		3037.4	0.2338	3037.4	0.21751	3034.4	0.24415		759.828	0
																																		3037.5	0.21381	3037.5	0.23751	3037.5	0.27076		3037.5	0.23385	3037.5	0.21748	3034.5	0.24475		760.793	0
																																		3037.6	0.21323	3037.6	0.23679	3037.6	0.27087		3037.6	0.23383	3037.6	0.21729	3034.6	0.24522		761.757	0
																																		3037.7	0.2132	3037.7	0.23578	3037.7	0.27094		3037.7	0.2337	3037.7	0.21711	3034.7	0.2454		762.721	0
																																		3037.8	0.21364	3037.8	0.23442	3037.8	0.27086		3037.8	0.23349	3037.8	0.21713	3034.8	0.24515		763.685	0
																																		3037.9	0.21431	3037.9	0.23271	3037.9	0.27058		3037.9	0.2332	3037.9	0.21744	3034.9	0.2445		764.65	0
																																		3038	0.21491	3038	0.23074	3038	0.27015		3038	0.23285	3038	0.21805	3035	0.24358		765.614	0
																																		3038.1	0.2152	3038.1	0.22862	3038.1	0.26963		3038.1	0.23243	3038.1	0.21886	3035.1	0.24261		766.578	0
																																		3038.2	0.2151	3038.2	0.22651	3038.2	0.26905		3038.2	0.23199	3038.2	0.21979	3035.2	0.24174		767.542	0
																																		3038.3	0.21481	3038.3	0.22452	3038.3	0.26841		3038.3	0.23163	3038.3	0.22074	3035.3	0.24104		768.507	0
																																		3038.4	0.21467	3038.4	0.22271	3038.4	0.26765		3038.4	0.23146	3038.4	0.22164	3035.4	0.24048		769.471	0
																																		3038.5	0.21498	3038.5	0.22107	3038.5	0.26676		3038.5	0.23153	3038.5	0.22242	3035.5	0.23997		770.435	0
																																		3038.6	0.21583	3038.6	0.21963	3038.6	0.26579		3038.6	0.23178	3038.6	0.22305	3035.6	0.23941		771.399	0
																																		3038.7	0.21709	3038.7	0.21847	3038.7	0.26487		3038.7	0.23207	3038.7	0.22348	3035.7	0.23871		772.364	0
																																		3038.8	0.21853	3038.8	0.21763	3038.8	0.26422		3038.8	0.2323	3038.8	0.22372	3035.8	0.23786		773.328	0
																																		3038.9	0.21992	3038.9	0.21707	3038.9	0.26396		3038.9	0.23244	3038.9	0.22382	3035.9	0.23688		774.292	0
																																		3039	0.22118	3039	0.21665	3039	0.26404		3039	0.23254	3039	0.22387	3036	0.2359		775.256	0
																																		3039.1	0.2223	3039.1	0.21622	3039.1	0.26425		3039.1	0.23265	3039.1	0.22398	3036.1	0.23501		776.221	0
																																		3039.2	0.22332	3039.2	0.21572	3039.2	0.26439		3039.2	0.23281	3039.2	0.2242	3036.2	0.23425		777.185	0
																																		3039.3	0.22426	3039.3	0.21523	3039.3	0.26441		3039.3	0.23303	3039.3	0.22446	3036.3	0.2336		778.149	0
																																		3039.4	0.22515	3039.4	0.21491	3039.4	0.26444		3039.4	0.23331	3039.4	0.22463	3036.4	0.23298		779.113	0
																																		3039.5	0.226	3039.5	0.21485	3039.5	0.26464		3039.5	0.23367	3039.5	0.22463	3036.5	0.23233		780.078	0
																																		3039.6	0.22675	3039.6	0.21508	3039.6	0.26513		3039.6	0.23414	3039.6	0.22448	3036.6	0.23167		781.042	0
																																		3039.7	0.22729	3039.7	0.2155	3039.7	0.26586		3039.7	0.23479	3039.7	0.2243	3036.7	0.23109		782.006	0
																																		3039.8	0.22756	3039.8	0.21599	3039.8	0.26669		3039.8	0.23564	3039.8	0.22421	3036.8	0.23063		782.97	0
																																		3039.9	0.22756	3039.9	0.21646	3039.9	0.26745		3039.9	0.23666	3039.9	0.2243	3036.9	0.23026		783.935	0
																																		3040	0.22737	3040	0.21688	3040	0.26799		3040	0.23777	3040	0.22458	3037	0.22987		784.899	0
																																		3040.1	0.22712	3040.1	0.21732	3040.1	0.26821		3040.1	0.2389	3040.1	0.22499	3037.1	0.22937		785.863	0
																																		3040.2	0.22697	3040.2	0.21787	3040.2	0.26814		3040.2	0.23999	3040.2	0.22545	3037.2	0.22872		786.827	0
																																		3040.3	0.22701	3040.3	0.21855	3040.3	0.26782		3040.3	0.241	3040.3	0.22586	3037.3	0.22791		787.792	0
																																		3040.4	0.2273	3040.4	0.21928	3040.4	0.26738		3040.4	0.24188	3040.4	0.22616	3037.4	0.22693		788.756	0
																																		3040.5	0.22786	3040.5	0.21994	3040.5	0.26691		3040.5	0.24263	3040.5	0.22632	3037.5	0.22585		789.72	0
																																		3040.6	0.22861	3040.6	0.22042	3040.6	0.26651		3040.6	0.24328	3040.6	0.22636	3037.6	0.2248		790.684	0
																																		3040.7	0.22943	3040.7	0.22075	3040.7	0.26625		3040.7	0.24391	3040.7	0.22632	3037.7	0.22395		791.649	0
																																		3040.8	0.23023	3040.8	0.22107	3040.8	0.2662		3040.8	0.24455	3040.8	0.22622	3037.8	0.22336		792.613	0
																																		3040.9	0.23091	3040.9	0.22155	3040.9	0.2664		3040.9	0.2452	3040.9	0.22611	3037.9	0.223		793.577	0
																																		3041	0.23145	3041	0.22221	3041	0.26685		3041	0.24576	3041	0.22598	3038	0.22275		794.541	0
																																		3041.1	0.23183	3041.1	0.22297	3041.1	0.26749		3041.1	0.24612	3041.1	0.22579	3038.1	0.2225		795.506	0
																																		3041.2	0.23205	3041.2	0.22368	3041.2	0.26824		3041.2	0.24618	3041.2	0.2255	3038.2	0.22229		796.47	0
																																		3041.3	0.23214	3041.3	0.22427	3041.3	0.26902		3041.3	0.24591	3041.3	0.22509	3038.3	0.22223		797.434	0
																																		3041.4	0.23212	3041.4	0.22475	3041.4	0.2698		3041.4	0.24539	3041.4	0.22457	3038.4	0.22244		798.398	0
																																		3041.5	0.23199	3041.5	0.22519	3041.5	0.2706		3041.5	0.24476	3041.5	0.22404	3038.5	0.22297		799.363	0
																																		3041.6	0.23174	3041.6	0.22566	3041.6	0.27148		3041.6	0.24417	3041.6	0.2236	3038.6	0.22378		800.327	0
																																		3041.7	0.23137	3041.7	0.2262	3041.7	0.27251		3041.7	0.24374	3041.7	0.2233	3038.7	0.22477		801.291	0
																																		3041.8	0.23101	3041.8	0.22688	3041.8	0.27367		3041.8	0.24351	3041.8	0.22317	3038.8	0.22586		802.255	0
																																		3041.9	0.23084	3041.9	0.22772	3041.9	0.27486		3041.9	0.24343	3041.9	0.22316	3038.9	0.22697		803.22	0
																																		3042	0.23107	3042	0.22868	3042	0.27598		3042	0.24335	3042	0.22325	3039	0.22799		804.184	0
																																		3042.1	0.23182	3042.1	0.22971	3042.1	0.27699		3042.1	0.24316	3042.1	0.2234	3039.1	0.22883		805.148	0
																																		3042.2	0.23297	3042.2	0.23072	3042.2	0.27793		3042.2	0.24287	3042.2	0.22358	3039.2	0.22941		806.112	0
																																		3042.3	0.23426	3042.3	0.23168	3042.3	0.27892		3042.3	0.24258	3042.3	0.22378	3039.3	0.22972		807.077	0
																																		3042.4	0.23529	3042.4	0.23264	3042.4	0.28005		3042.4	0.24246	3042.4	0.22403	3039.4	0.22982		808.041	0
																																		3042.5	0.2358	3042.5	0.23365	3042.5	0.28136		3042.5	0.24257	3042.5	0.22436	3039.5	0.22984		809.005	0
																																		3042.6	0.23574	3042.6	0.2347	3042.6	0.28279		3042.6	0.2429	3042.6	0.22481	3039.6	0.22991		809.969	0
																																		3042.7	0.23534	3042.7	0.23573	3042.7	0.28421		3042.7	0.24332	3042.7	0.22537	3039.7	0.23013		810.934	0
																																		3042.8	0.23492	3042.8	0.23663	3042.8	0.28542		3042.8	0.24364	3042.8	0.22602	3039.8	0.23054		811.898	0
																																		3042.9	0.23475	3042.9	0.2373	3042.9	0.2862		3042.9	0.24374	3042.9	0.22673	3039.9	0.23105		812.862	0
																																		3043	0.23492	3043	0.23771	3043	0.28644		3043	0.24356	3043	0.22747	3040	0.2315		813.826	0
																																		3043.1	0.23535	3043.1	0.23795	3043.1	0.28614		3043.1	0.24314	3043.1	0.22819	3040.1	0.23175		814.791	0
																																		3043.2	0.23591	3043.2	0.23819	3043.2	0.28543		3043.2	0.24257	3043.2	0.22881	3040.2	0.23178		815.755	0
																																		3043.3	0.23646	3043.3	0.23857	3043.3	0.28453		3043.3	0.24196	3043.3	0.22926	3040.3	0.23166		816.719	0
																																		3043.4	0.23691	3043.4	0.23916	3043.4	0.28365		3043.4	0.24142	3043.4	0.22951	3040.4	0.23156		817.683	0
																																		3043.5	0.23718	3043.5	0.23992	3043.5	0.28292		3043.5	0.24104	3043.5	0.22958	3040.5	0.23167		818.648	0
																																		3043.6	0.23728	3043.6	0.24074	3043.6	0.28241		3043.6	0.24085	3043.6	0.2295	3040.6	0.23213		819.612	0
																																		3043.7	0.23729	3043.7	0.24151	3043.7	0.2821		3043.7	0.24079	3043.7	0.22929	3040.7	0.23301		820.576	0
																																		3043.8	0.23734	3043.8	0.24212	3043.8	0.28192		3043.8	0.24074	3043.8	0.22899	3040.8	0.23422		821.54	0
																																		3043.9	0.23755	3043.9	0.24248	3043.9	0.28174		3043.9	0.24059	3043.9	0.22865	3040.9	0.23553		822.505	0
																																		3044	0.23796	3044	0.24261	3044	0.28147		3044	0.24034	3044	0.22838	3041	0.23664		823.469	0
																																		3044.1	0.23853	3044.1	0.24258	3044.1	0.28113		3044.1	0.24008	3044.1	0.22831	3041.1	0.23736		824.433	0
																																		3044.2	0.23924	3044.2	0.24251	3044.2	0.28078		3044.2	0.23994	3044.2	0.22848	3041.2	0.23762		825.397	0
																																		3044.3	0.24005	3044.3	0.24251	3044.3	0.28049		3044.3	0.23997	3044.3	0.22885	3041.3	0.23748		826.362	0
																																		3044.4	0.24098	3044.4	0.24257	3044.4	0.28025		3044.4	0.24012	3044.4	0.22926	3041.4	0.23706		827.326	0
																																		3044.5	0.24199	3044.5	0.24253	3044.5	0.27999		3044.5	0.24028	3044.5	0.22951	3041.5	0.23653		828.29	0
																																		3044.6	0.243	3044.6	0.2422	3044.6	0.27963		3044.6	0.24028	3044.6	0.22949	3041.6	0.23606		829.254	0
																																		3044.7	0.24392	3044.7	0.24147	3044.7	0.27913		3044.7	0.24002	3044.7	0.22919	3041.7	0.23582		830.219	0
																																		3044.8	0.2447	3044.8	0.24034	3044.8	0.27855		3044.8	0.2395	3044.8	0.22874	3041.8	0.23583		831.183	0
																																		3044.9	0.24529	3044.9	0.23891	3044.9	0.27792		3044.9	0.23881	3044.9	0.22826	3041.9	0.236		832.147	0
																																		3045	0.2457	3045	0.23732	3045	0.27723		3045	0.23803	3045	0.22774	3042	0.23614		833.111	0
																																		3045.1	0.24589	3045.1	0.23566	3045.1	0.27644		3045.1	0.23721	3045.1	0.22712	3042.1	0.23606		834.076	0
																																		3045.2	0.24583	3045.2	0.23401	3045.2	0.27552		3045.2	0.23632	3045.2	0.22633	3042.2	0.23568		835.04	0
																																		3045.3	0.24552	3045.3	0.2324	3045.3	0.27451		3045.3	0.2353	3045.3	0.22535	3042.3	0.23501		836.004	0
																																		3045.4	0.24502	3045.4	0.23089	3045.4	0.27355		3045.4	0.23416	3045.4	0.22422	3042.4	0.23416		836.968	0
																																		3045.5	0.24441	3045.5	0.22949	3045.5	0.27279		3045.5	0.23298	3045.5	0.223	3042.5	0.23325		837.933	0
																																		3045.6	0.24371	3045.6	0.22825	3045.6	0.2723		3045.6	0.23187	3045.6	0.22172	3042.6	0.23237		838.897	0
																																		3045.7	0.24288	3045.7	0.22718	3045.7	0.27202		3045.7	0.23096	3045.7	0.22043	3042.7	0.23153		839.861	0
																																		3045.8	0.24181	3045.8	0.22634	3045.8	0.27181		3045.8	0.23025	3045.8	0.21916	3042.8	0.23062		840.825	0
																																		3045.9	0.24044	3045.9	0.2257	3045.9	0.27154		3045.9	0.22971	3045.9	0.21795	3042.9	0.22955		841.79	0
																																		3046	0.23882	3046	0.22519	3046	0.27114		3046	0.22928	3046	0.2168	3043	0.22825		842.754	0
																																		3046.1	0.23714	3046.1	0.22468	3046.1	0.27071		3046.1	0.22892	3046.1	0.21568	3043.1	0.22679		843.718	0
																																		3046.2	0.2356	3046.2	0.2241	3046.2	0.27037		3046.2	0.22865	3046.2	0.21456	3043.2	0.22525		844.682	0
																																		3046.3	0.23436	3046.3	0.22343	3046.3	0.2702		3046.3	0.22856	3046.3	0.21339	3043.3	0.22378		845.647	0
																																		3046.4	0.23346	3046.4	0.2227	3046.4	0.2702		3046.4	0.22876	3046.4	0.21221	3043.4	0.22245		846.611	0
																																		3046.5	0.23288	3046.5	0.2219	3046.5	0.27027		3046.5	0.2293	3046.5	0.21106	3043.5	0.22132		847.575	0
																																		3046.6	0.23251	3046.6	0.221	3046.6	0.2703		3046.6	0.23008	3046.6	0.21001	3043.6	0.22042		848.539	0
																																		3046.7	0.23226	3046.7	0.21999	3046.7	0.27024		3046.7	0.23091	3046.7	0.20916	3043.7	0.21974		849.504	0
																																		3046.8	0.23204	3046.8	0.21888	3046.8	0.27011		3046.8	0.23157	3046.8	0.20863	3043.8	0.21927		850.468	0
																																		3046.9	0.23179	3046.9	0.21773	3046.9	0.26996		3046.9	0.23193	3046.9	0.20851	3043.9	0.21893		851.432	0
																																		3047	0.23153	3047	0.21663	3047	0.26982		3047	0.23192	3047	0.20879	3044	0.21865		852.396	0
																																		3047.1	0.23132	3047.1	0.21571	3047.1	0.26969		3047.1	0.23156	3047.1	0.20936	3044.1	0.21843		853.361	0
																																		3047.2	0.23122	3047.2	0.21502	3047.2	0.26954		3047.2	0.23085	3047.2	0.2101	3044.2	0.2183		854.325	0
																																		3047.3	0.23127	3047.3	0.21454	3047.3	0.26936		3047.3	0.22982	3047.3	0.21089	3044.3	0.21828		855.289	0
																																		3047.4	0.23143	3047.4	0.2142	3047.4	0.26915		3047.4	0.22854	3047.4	0.21164	3044.4	0.21834		856.253	0
																																		3047.5	0.23162	3047.5	0.21389	3047.5	0.26896		3047.5	0.22712	3047.5	0.21226	3044.5	0.21837		857.218	0
																																		3047.6	0.23175	3047.6	0.21357	3047.6	0.26884		3047.6	0.22567	3047.6	0.21262	3044.6	0.21828		858.182	0
																																		3047.7	0.23178	3047.7	0.21326	3047.7	0.26888		3047.7	0.22432	3047.7	0.21267	3044.7	0.21808		859.146	0
																																		3047.8	0.23171	3047.8	0.21296	3047.8	0.26916		3047.8	0.22321	3047.8	0.21241	3044.8	0.21789		860.11	0
																																		3047.9	0.2316	3047.9	0.21263	3047.9	0.26968		3047.9	0.22241	3047.9	0.21195	3044.9	0.21791		861.075	0
																																		3048	0.23145	3048	0.21218	3048	0.27038		3048	0.22196	3048	0.21142	3045	0.21828		862.039	0
																																		3048.1	0.23127	3048.1	0.21156	3048.1	0.27112		3048.1	0.22179	3048.1	0.21091	3045.1	0.21905		863.003	0
																																		3048.2	0.23105	3048.2	0.21075	3048.2	0.27178		3048.2	0.22181	3048.2	0.21049	3045.2	0.22019		863.967	0
																																		3048.3	0.2308	3048.3	0.20987	3048.3	0.27223		3048.3	0.22189	3048.3	0.21015	3045.3	0.22167		864.932	0
																																		3048.4	0.23054	3048.4	0.20911	3048.4	0.27241		3048.4	0.2219	3048.4	0.20991	3045.4	0.22345		865.896	0
																																		3048.5	0.23021	3048.5	0.20866	3048.5	0.27234		3048.5	0.22178	3048.5	0.20984	3045.5	0.2255		866.86	0
																																		3048.6	0.22974	3048.6	0.20861	3048.6	0.27211		3048.6	0.22159	3048.6	0.21006	3045.6	0.22768		867.824	0
																																		3048.7	0.22901	3048.7	0.20888	3048.7	0.27186		3048.7	0.22141	3048.7	0.21069	3045.7	0.2298		868.789	0
																																		3048.8	0.22794	3048.8	0.20928	3048.8	0.27172		3048.8	0.22136	3048.8	0.21168	3045.8	0.23165		869.753	0
																																		3048.9	0.2265	3048.9	0.20963	3048.9	0.27179		3048.9	0.22148	3048.9	0.21286	3045.9	0.23309		870.717	0
																																		3049	0.22479	3049	0.20982	3049	0.27202		3049	0.22176	3049	0.21397	3046	0.23405		871.681	0
																																		3049.1	0.22296	3049.1	0.20987	3049.1	0.27232		3049.1	0.22216	3049.1	0.21487	3046.1	0.23455		872.646	0
																																		3049.2	0.2212	3049.2	0.20983	3049.2	0.27256		3049.2	0.22261	3049.2	0.21552	3046.2	0.23464		873.61	0
																																		3049.3	0.21964	3049.3	0.20982	3049.3	0.2727		3049.3	0.22312	3049.3	0.21599	3046.3	0.23446		874.574	0
																																		3049.4	0.21836	3049.4	0.2099	3049.4	0.27276		3049.4	0.2237	3049.4	0.21633	3046.4	0.23416		875.538	0
																																		3049.5	0.21736	3049.5	0.21018	3049.5	0.27284		3049.5	0.2244	3049.5	0.21658	3046.5	0.23388		876.503	0
																																		3049.6	0.21658	3049.6	0.21077	3049.6	0.27306		3049.6	0.22525	3049.6	0.21677	3046.6	0.23375		877.467	0
																																		3049.7	0.21589	3049.7	0.21175	3049.7	0.27349		3049.7	0.2262	3049.7	0.21697	3046.7	0.23381		878.431	0
																																		3049.8	0.2152	3049.8	0.21307	3049.8	0.27412		3049.8	0.22714	3049.8	0.21721	3046.8	0.23406		879.395	0
																																		3049.9	0.21445	3049.9	0.21458	3049.9	0.27483		3049.9	0.22793	3049.9	0.21752	3046.9	0.23442		880.36	0
																																		3050	0.21365	3050	0.216	3050	0.27549		3050	0.22846	3050	0.21788	3047	0.23482		881.324	0
																																		3050.1	0.21289	3050.1	0.21715	3050.1	0.27591		3050.1	0.22873	3050.1	0.21821	3047.1	0.23515		882.288	0
																																		3050.2	0.21227	3050.2	0.21798	3050.2	0.27597		3050.2	0.22876	3050.2	0.2184	3047.2	0.2353		883.252	0
																																		3050.3	0.21189	3050.3	0.2186	3050.3	0.27563		3050.3	0.22857	3050.3	0.21837	3047.3	0.23524		884.217	0
																																		3050.4	0.21177	3050.4	0.21919	3050.4	0.27495		3050.4	0.22814	3050.4	0.21813	3047.4	0.23499		885.181	0
																																		3050.5	0.2119	3050.5	0.21988	3050.5	0.2741		3050.5	0.22749	3050.5	0.21782	3047.5	0.23473		886.145	0
																																		3050.6	0.21227	3050.6	0.22069	3050.6	0.27329		3050.6	0.22667	3050.6	0.21766	3047.6	0.23467		887.109	0
																																		3050.7	0.21292	3050.7	0.22161	3050.7	0.27269		3050.7	0.22576	3050.7	0.21784	3047.7	0.23498		888.073	0
																																		3050.8	0.21384	3050.8	0.22259	3050.8	0.27232		3050.8	0.22485	3050.8	0.21842	3047.8	0.23569		889.038	0
																																		3050.9	0.21494	3050.9	0.22368	3050.9	0.27207		3050.9	0.22402	3050.9	0.21931	3047.9	0.23669		890.002	0
																																		3051	0.2161	3051	0.22491	3051	0.27177		3051	0.22333	3051	0.22031	3048	0.23778		890.966	0
																																		3051.1	0.21719	3051.1	0.22636	3051.1	0.27132		3051.1	0.22283	3051.1	0.22128	3048.1	0.23876		891.931	0
																																		3051.2	0.21814	3051.2	0.228	3051.2	0.27069		3051.2	0.22255	3051.2	0.22213	3048.2	0.23949		892.895	0
																																		3051.3	0.21894	3051.3	0.22979	3051.3	0.26996		3051.3	0.22253	3051.3	0.22289	3048.3	0.23988		893.859	0
																																		3051.4	0.21961	3051.4	0.23162	3051.4	0.26918		3051.4	0.22276	3051.4	0.2236	3048.4	0.23991		894.823	0
																																		3051.5	0.22021	3051.5	0.23338	3051.5	0.26836		3051.5	0.22322	3051.5	0.22428	3048.5	0.23965		895.788	0
																																		3051.6	0.22082	3051.6	0.23498	3051.6	0.26752		3051.6	0.22386	3051.6	0.22488	3048.6	0.2392		896.752	0
																																		3051.7	0.22153	3051.7	0.23636	3051.7	0.26673		3051.7	0.22462	3051.7	0.22533	3048.7	0.23868		897.716	0
																																		3051.8	0.22237	3051.8	0.23755	3051.8	0.26613		3051.8	0.2254	3051.8	0.22552	3048.8	0.23818		898.68	0
																																		3051.9	0.22331	3051.9	0.2386	3051.9	0.26588		3051.9	0.22615	3051.9	0.2254	3048.9	0.23772		899.644	0
																																		3052	0.22432	3052	0.23958	3052	0.26606		3052	0.2268	3052	0.22493	3049	0.23731		900.609	0
																																		3052.1	0.22536	3052.1	0.24055	3052.1	0.26663		3052.1	0.22735	3052.1	0.22419	3049.1	0.23697		901.573	0
																																		3052.2	0.2264	3052.2	0.24153	3052.2	0.26747		3052.2	0.22778	3052.2	0.22331	3049.2	0.23673		902.537	0
																																		3052.3	0.22735	3052.3	0.24252	3052.3	0.26838		3052.3	0.22805	3052.3	0.22244	3049.3	0.23661		903.502	0
																																		3052.4	0.22807	3052.4	0.24355	3052.4	0.26918		3052.4	0.22808	3052.4	0.22169	3049.4	0.2366		904.466	0
																																		3052.5	0.22834	3052.5	0.24458	3052.5	0.26971		3052.5	0.22785	3052.5	0.22113	3049.5	0.23665		905.43	0
																																		3052.6	0.22803	3052.6	0.24559	3052.6	0.26989		3052.6	0.22744	3052.6	0.22073	3049.6	0.23673		906.394	0
																																		3052.7	0.22721	3052.7	0.24651	3052.7	0.26971		3052.7	0.22706	3052.7	0.2205	3049.7	0.23689		907.359	0
																																		3052.8	0.2261	3052.8	0.24732	3052.8	0.26923		3052.8	0.22692	3052.8	0.22042	3049.8	0.23715		908.323	0
																																		3052.9	0.22501	3052.9	0.24796	3052.9	0.26856		3052.9	0.22719	3052.9	0.22048	3049.9	0.23753		909.287	0
																																		3053	0.22418	3053	0.2484	3053	0.2678		3053	0.22784	3053	0.22062	3050	0.23796		910.251	0
																																		3053.1	0.2237	3053.1	0.24856	3053.1	0.26705		3053.1	0.2287	3053.1	0.22072	3050.1	0.23836		911.216	0
																																		3053.2	0.2235	3053.2	0.2484	3053.2	0.26641		3053.2	0.22955	3053.2	0.22065	3050.2	0.23861		912.18	0
																																		3053.3	0.22348	3053.3	0.2479	3053.3	0.26596		3053.3	0.23018	3053.3	0.22036	3050.3	0.23864		913.144	0
																																		3053.4	0.22348	3053.4	0.24712	3053.4	0.26575		3053.4	0.2305	3053.4	0.21991	3050.4	0.23842		914.108	0
																																		3053.5	0.22342	3053.5	0.24612	3053.5	0.26574		3053.5	0.23052	3053.5	0.21942	3050.5	0.23796		915.072	0
																																		3053.6	0.22324	3053.6	0.24495	3053.6	0.26583		3053.6	0.23031	3053.6	0.21902	3050.6	0.23733		916.037	0
																																		3053.7	0.22299	3053.7	0.24359	3053.7	0.26596		3053.7	0.22996	3053.7	0.21877	3050.7	0.23661		917.001	0
																																		3053.8	0.22276	3053.8	0.24207	3053.8	0.26607		3053.8	0.2295	3053.8	0.21869	3050.8	0.23587		917.965	0
																																		3053.9	0.22261	3053.9	0.24051	3053.9	0.26613		3053.9	0.22892	3053.9	0.21875	3050.9	0.23514		918.93	0
																																		3054	0.22257	3054	0.23906	3054	0.26604		3054	0.22823	3054	0.21891	3051	0.23443		919.894	0
																																		3054.1	0.22258	3054.1	0.23782	3054.1	0.2657		3054.1	0.22745	3054.1	0.21914	3051.1	0.23371		920.858	0
																																		3054.2	0.22263	3054.2	0.23678	3054.2	0.26501		3054.2	0.22665	3054.2	0.21939	3051.2	0.23301		921.822	0
																																		3054.3	0.22277	3054.3	0.23585	3054.3	0.264		3054.3	0.22589	3054.3	0.21961	3051.3	0.23235		922.787	0
																																		3054.4	0.22306	3054.4	0.23489	3054.4	0.26278		3054.4	0.22521	3054.4	0.21975	3051.4	0.23183		923.751	0
																																		3054.5	0.22349	3054.5	0.23388	3054.5	0.26151		3054.5	0.22463	3054.5	0.21975	3051.5	0.23151		924.715	0
																																		3054.6	0.22396	3054.6	0.23283	3054.6	0.26037		3054.6	0.22414	3054.6	0.21952	3051.6	0.23142		925.679	0
																																		3054.7	0.2243	3054.7	0.23178	3054.7	0.25944		3054.7	0.22376	3054.7	0.21905	3051.7	0.23152		926.644	0
																																		3054.8	0.22435	3054.8	0.23071	3054.8	0.25869		3054.8	0.22342	3054.8	0.21837	3051.8	0.23174		927.608	0
																																		3054.9	0.22406	3054.9	0.22956	3054.9	0.258		3054.9	0.22304	3054.9	0.21761	3051.9	0.23199		928.572	0
																																		3055	0.22351	3055	0.22829	3055	0.25725		3055	0.22251	3055	0.21693	3052	0.23223		929.536	0
																																		3055.1	0.22284	3055.1	0.22694	3055.1	0.25637		3055.1	0.22186	3055.1	0.21645	3052.1	0.23241		930.5	0
																																		3055.2	0.22219	3055.2	0.22558	3055.2	0.25539		3055.2	0.22118	3055.2	0.21621	3052.2	0.23258		931.465	0
																																		3055.3	0.22163	3055.3	0.22432	3055.3	0.2544		3055.3	0.22064	3055.3	0.21615	3052.3	0.23277		932.429	0
																																		3055.4	0.22115	3055.4	0.22323	3055.4	0.25352		3055.4	0.22038	3055.4	0.21614	3052.4	0.23299		933.393	0
																																		3055.5	0.22071	3055.5	0.22236	3055.5	0.25285		3055.5	0.2204	3055.5	0.21611	3052.5	0.23322		934.357	0
																																		3055.6	0.2202	3055.6	0.2217	3055.6	0.25248		3055.6	0.22066	3055.6	0.21601	3052.6	0.23343		935.322	0
																																		3055.7	0.2196	3055.7	0.22118	3055.7	0.25247		3055.7	0.22105	3055.7	0.21583	3052.7	0.23363		936.286	0
																																		3055.8	0.21896	3055.8	0.22069	3055.8	0.2528		3055.8	0.22153	3055.8	0.21558	3052.8	0.23384		937.25	0
																																		3055.9	0.21839	3055.9	0.2202	3055.9	0.25333		3055.9	0.22204	3055.9	0.21526	3052.9	0.23406		938.215	0
																																		3056	0.21795	3056	0.21978	3056	0.25386		3056	0.22256	3056	0.21484	3053	0.23431		939.179	0
																																		3056.1	0.21765	3056.1	0.21955	3056.1	0.25422		3056.1	0.22308	3056.1	0.2143	3053.1	0.23453		940.143	0
																																		3056.2	0.2174	3056.2	0.21958	3056.2	0.25436		3056.2	0.22359	3056.2	0.21361	3053.2	0.2347		941.107	0
																																		3056.3	0.2171	3056.3	0.21984	3056.3	0.25437		3056.3	0.22404	3056.3	0.21282	3053.3	0.2348		942.072	0
																																		3056.4	0.21671	3056.4	0.2202	3056.4	0.25445		3056.4	0.22441	3056.4	0.21201	3053.4	0.23484		943.036	0
																																		3056.5	0.21626	3056.5	0.22047	3056.5	0.25479		3056.5	0.22467	3056.5	0.21128	3053.5	0.23488		944	0
																																		3056.6	0.21585	3056.6	0.22055	3056.6	0.25549		3056.6	0.22481	3056.6	0.21069	3053.6	0.23499		944.964	0
																																		3056.7	0.21561	3056.7	0.22045	3056.7	0.25652		3056.7	0.22488	3056.7	0.21029	3053.7	0.23517		945.928	0
																																		3056.8	0.21562	3056.8	0.22027	3056.8	0.2577		3056.8	0.22495	3056.8	0.21009	3053.8	0.23541		946.893	0
																																		3056.9	0.21592	3056.9	0.22013	3056.9	0.25884		3056.9	0.22506	3056.9	0.21011	3053.9	0.23573		947.857	0
																																		3057	0.2164	3057	0.22012	3057	0.25981		3057	0.22528	3057	0.21032	3054	0.23613		948.821	0
																																		3057.1	0.21694	3057.1	0.22023	3057.1	0.26062		3057.1	0.22568	3057.1	0.21065	3054.1	0.23663		949.785	0
																																		3057.2	0.2174	3057.2	0.22037	3057.2	0.26131		3057.2	0.22633	3057.2	0.21102	3054.2	0.23721		950.75	0
																																		3057.3	0.21772	3057.3	0.22038	3057.3	0.26192		3057.3	0.22724	3057.3	0.21142	3054.3	0.2378		951.714	0
																																		3057.4	0.2179	3057.4	0.22012	3057.4	0.26241		3057.4	0.22832	3057.4	0.21192	3054.4	0.23833		952.678	0
																																		3057.5	0.21797	3057.5	0.21953	3057.5	0.26266		3057.5	0.22941	3057.5	0.2126	3054.5	0.23878		953.643	0
																																		3057.6	0.21796	3057.6	0.21868	3057.6	0.26258		3057.6	0.23037	3057.6	0.21343	3054.6	0.23914		954.607	0
																																		3057.7	0.2179	3057.7	0.21771	3057.7	0.26211		3057.7	0.23107	3057.7	0.21429	3054.7	0.23945		955.571	0
																																		3057.8	0.21783	3057.8	0.21681	3057.8	0.2613		3057.8	0.23155	3057.8	0.21493	3054.8	0.23981		956.535	0
																																		3057.9	0.21784	3057.9	0.21607	3057.9	0.26025		3057.9	0.23188	3057.9	0.21514	3054.9	0.24026		957.5	0
																																		3058	0.21799	3058	0.21552	3058	0.25914		3058	0.23219	3058	0.21479	3055	0.24081		958.464	0
																																		3058.1	0.2183	3058.1	0.21515	3058.1	0.25811		3058.1	0.23254	3058.1	0.21394	3055.1	0.24136		959.428	0
																																		3058.2	0.21868	3058.2	0.21493	3058.2	0.25727		3058.2	0.2329	3058.2	0.21278	3055.2	0.24174		960.392	0
																																		3058.3	0.21898	3058.3	0.21482	3058.3	0.25659		3058.3	0.23327	3058.3	0.21157	3055.3	0.24186		961.356	0
																																		3058.4	0.21908	3058.4	0.2148	3058.4	0.25598		3058.4	0.23364	3058.4	0.21056	3055.4	0.24173		962.321	0
																																		3058.5	0.2189	3058.5	0.21486	3058.5	0.25535		3058.5	0.23401	3058.5	0.20991	3055.5	0.24142		963.285	0
																																		3058.6	0.21846	3058.6	0.21494	3058.6	0.25471		3058.6	0.23442	3058.6	0.2096	3055.6	0.24103		964.249	0
																																		3058.7	0.21784	3058.7	0.21496	3058.7	0.25412		3058.7	0.23488	3058.7	0.20951	3055.7	0.24056		965.213	0
																																		3058.8	0.21719	3058.8	0.21477	3058.8	0.25368		3058.8	0.23539	3058.8	0.2095	3055.8	0.23997		966.178	0
																																		3058.9	0.21665	3058.9	0.21432	3058.9	0.25345		3058.9	0.23592	3058.9	0.20949	3055.9	0.2392		967.142	0
																																		3059	0.21637	3059	0.21367	3059	0.25342		3059	0.2364	3059	0.20948	3056	0.23822		968.106	0
																																		3059.1	0.21641	3059.1	0.21298	3059.1	0.25359		3059.1	0.2368	3059.1	0.20952	3056.1	0.2371		969.071	0
																																		3059.2	0.21676	3059.2	0.21245	3059.2	0.25398		3059.2	0.23715	3059.2	0.20965	3056.2	0.23599		970.035	0
																																		3059.3	0.21731	3059.3	0.21221	3059.3	0.25462		3059.3	0.23752	3059.3	0.20989	3056.3	0.23503		970.999	0
																																		3059.4	0.21791	3059.4	0.21233	3059.4	0.25555		3059.4	0.23799	3059.4	0.21024	3056.4	0.23429		971.963	0
																																		3059.5	0.2184	3059.5	0.21273	3059.5	0.25666		3059.5	0.23859	3059.5	0.21065	3056.5	0.23369		972.928	0
																																		3059.6	0.2187	3059.6	0.2133	3059.6	0.25783		3059.6	0.23924	3059.6	0.21104	3056.6	0.2331		973.892	0
																																		3059.7	0.21877	3059.7	0.21381	3059.7	0.25892		3059.7	0.23986	3059.7	0.21137	3056.7	0.2324		974.856	0
																																		3059.8	0.21867	3059.8	0.21408	3059.8	0.25994		3059.8	0.24039	3059.8	0.21163	3056.8	0.23162		975.82	0
																																		3059.9	0.21849	3059.9	0.21402	3059.9	0.26102		3059.9	0.24083	3059.9	0.21184	3056.9	0.23091		976.784	0
																																		3060	0.21831	3060	0.21369	3060	0.26227		3060	0.24114	3060	0.21208	3057	0.23045		977.749	0
																																		3060.1	0.21815	3060.1	0.21329	3060.1	0.26372		3060.1	0.24129	3060.1	0.21234	3057.1	0.23036		978.713	0
																																		3060.2	0.21798	3060.2	0.21304	3060.2	0.26526		3060.2	0.24123	3060.2	0.21259	3057.2	0.23061		979.677	0
																																		3060.3	0.21778	3060.3	0.21305	3060.3	0.26671		3060.3	0.24097	3060.3	0.2127	3057.3	0.23106		980.641	0
																																		3060.4	0.21752	3060.4	0.21331	3060.4	0.26791		3060.4	0.24053	3060.4	0.21255	3057.4	0.23155		981.606	0
																																		3060.5	0.21726	3060.5	0.21382	3060.5	0.26881		3060.5	0.23994	3060.5	0.21211	3057.5	0.23203		982.57	0
																																		3060.6	0.21712	3060.6	0.21458	3060.6	0.26945		3060.6	0.23927	3060.6	0.21145	3057.6	0.23252		983.534	0
																																		3060.7	0.21721	3060.7	0.21565	3060.7	0.26995		3060.7	0.23856	3060.7	0.21072	3057.7	0.23309		984.499	0
																																		3060.8	0.21765	3060.8	0.21707	3060.8	0.27046		3060.8	0.23782	3060.8	0.21009	3057.8	0.23377		985.463	0
																																		3060.9	0.21851	3060.9	0.21878	3060.9	0.27106		3060.9	0.23702	3060.9	0.20969	3057.9	0.23456		986.427	0
																																		3061	0.21975	3061	0.22064	3061	0.2718		3061	0.23615	3061	0.20959	3058	0.23544		987.391	0
																																		3061.1	0.22119	3061.1	0.22244	3061.1	0.27271		3061.1	0.23523	3061.1	0.20979	3058.1	0.23636		988.356	0
																																		3061.2	0.22254	3061.2	0.22403	3061.2	0.27374		3061.2	0.23436	3061.2	0.21026	3058.2	0.23728		989.32	0
																																		3061.3	0.22348	3061.3	0.22535	3061.3	0.27484		3061.3	0.23359	3061.3	0.21097	3058.3	0.23818		990.284	0
																																		3061.4	0.22389	3061.4	0.22639	3061.4	0.27597		3061.4	0.23299	3061.4	0.21194	3058.4	0.23901		991.248	0
																																		3061.5	0.22383	3061.5	0.22716	3061.5	0.27716		3061.5	0.23259	3061.5	0.21318	3058.5	0.23975		992.212	0
																																		3061.6	0.22358	3061.6	0.22772	3061.6	0.27844		3061.6	0.23244	3061.6	0.21468	3058.6	0.24032		993.177	0
																																		3061.7	0.22345	3061.7	0.22818	3061.7	0.27981		3061.7	0.23261	3061.7	0.21635	3058.7	0.24069		994.141	0
																																		3061.8	0.22361	3061.8	0.22867	3061.8	0.28119		3061.8	0.23313	3061.8	0.21801	3058.8	0.24089		995.105	0
																																		3061.9	0.22406	3061.9	0.22932	3061.9	0.28245		3061.9	0.23395	3061.9	0.21949	3058.9	0.24099		996.069	0
																																		3062	0.22467	3062	0.23012	3062	0.28341		3062	0.23496	3062	0.22072	3059	0.24112		997.034	0
																																		3062.1	0.22522	3062.1	0.23097	3062.1	0.28396		3062.1	0.23602	3062.1	0.22174	3059.1	0.24138		997.998	0
																																		3062.2	0.22559	3062.2	0.23175	3062.2	0.284		3062.2	0.23701	3062.2	0.22265	3059.2	0.24179		998.962	0
																																		3062.3	0.22577	3062.3	0.23242	3062.3	0.28353		3062.3	0.23785	3062.3	0.22353	3059.3	0.24228		999.927	0.000697121
																																		3062.4	0.2259	3062.4	0.23311	3062.4	0.28269		3062.4	0.23846	3062.4	0.22438	3059.4	0.24272		1000.89	0.00070845
																																		3062.5	0.22617	3062.5	0.234	3062.5	0.28166		3062.5	0.23878	3062.5	0.22512	3059.5	0.24299		1001.86	0.000730075
																																		3062.6	0.22673	3062.6	0.23524	3062.6	0.2806		3062.6	0.23879	3062.6	0.22565	3059.6	0.24308		1002.82	0.000753186
																																		3062.7	0.22764	3062.7	0.23679	3062.7	0.27962		3062.7	0.23856	3062.7	0.2259	3059.7	0.2431		1003.78	0.000768068
																																		3062.8	0.22885	3062.8	0.2385	3062.8	0.27867		3062.8	0.23827	3062.8	0.22582	3059.8	0.24319		1004.75	0.000769096
																																		3062.9	0.23027	3062.9	0.24015	3062.9	0.27767		3062.9	0.23811	3062.9	0.22547	3059.9	0.24348		1005.71	0.000754691
																																		3063	0.23178	3063	0.24158	3063	0.27658		3063	0.23816	3063	0.22496	3060	0.24399		1006.68	0.000729647
																																		3063.1	0.23329	3063.1	0.24274	3063.1	0.2754		3063.1	0.23844	3063.1	0.22445	3060.1	0.2446		1007.64	0.00070185
																																		3063.2	0.23467	3063.2	0.24363	3063.2	0.27414		3063.2	0.23889	3063.2	0.22405	3060.2	0.24518		1008.61	0.000680854
																																		3063.3	0.23579	3063.3	0.24432	3063.3	0.27286		3063.3	0.23945	3063.3	0.22378	3060.3	0.24561		1009.57	0.000673071
																																		3063.4	0.23652	3063.4	0.24484	3063.4	0.27165		3063.4	0.24011	3063.4	0.22355	3060.4	0.24588		1010.53	0.000682214
																																		3063.5	0.23677	3063.5	0.24516	3063.5	0.27058		3063.5	0.24083	3063.5	0.22323	3060.5	0.24601		1011.5	0.000706622
																																		3063.6	0.2366	3063.6	0.24522	3063.6	0.26972		3063.6	0.24156	3063.6	0.2227	3060.6	0.24603		1012.46	0.000741715
																																		3063.7	0.23615	3063.7	0.24489	3063.7	0.26904		3063.7	0.24222	3063.7	0.22197	3060.7	0.2459		1013.43	0.000780637
																																		3063.8	0.23559	3063.8	0.24408	3063.8	0.26848		3063.8	0.24274	3063.8	0.2211	3060.8	0.24554		1014.39	0.000816637
																																		3063.9	0.23498	3063.9	0.24279	3063.9	0.26794		3063.9	0.24306	3063.9	0.22026	3060.9	0.24489		1015.35	0.000844845
																																		3064	0.23431	3064	0.24112	3064	0.26736		3064	0.24315	3064	0.2196	3061	0.24398		1016.32	0.000863617
																																		3064.1	0.23353	3064.1	0.23927	3064.1	0.26672		3064.1	0.243	3064.1	0.21922	3061.1	0.24295		1017.28	0.000873931
																																		3064.2	0.23268	3064.2	0.23744	3064.2	0.26603		3064.2	0.24265	3064.2	0.21914	3061.2	0.24194		1018.25	0.000879023
																																		3064.3	0.23188	3064.3	0.23579	3064.3	0.26535		3064.3	0.24216	3064.3	0.21928	3061.3	0.24103		1019.21	0.00088323
																																		3064.4	0.23124	3064.4	0.23439	3064.4	0.26472		3064.4	0.24161	3064.4	0.21952	3061.4	0.2402		1020.18	0.000890253
																																		3064.5	0.23076	3064.5	0.23323	3064.5	0.26417		3064.5	0.24103	3064.5	0.21974	3061.5	0.23942		1021.14	0.000901347
																																		3064.6	0.23028	3064.6	0.23226	3064.6	0.2637		3064.6	0.24042	3064.6	0.21995	3061.6	0.23871		1022.1	0.00091465
																																		3064.7	0.22963	3064.7	0.23141	3064.7	0.26326		3064.7	0.23973	3064.7	0.22019	3061.7	0.23812		1023.07	0.000926823
																																		3064.8	0.2287	3064.8	0.23059	3064.8	0.26278		3064.8	0.23899	3064.8	0.22056	3061.8	0.23766		1024.03	0.000933451
																																		3064.9	0.22762	3064.9	0.22974	3064.9	0.26225		3064.9	0.23829	3064.9	0.22113	3061.9	0.2373		1025	0.000930885
																																		3065	0.22661	3065	0.22881	3065	0.26168		3065	0.2378	3065	0.2219	3062	0.23699		1025.96	0.000918513
																																		3065.1	0.22593	3065.1	0.2278	3065.1	0.26112		3065.1	0.23767	3065.1	0.22283	3062.1	0.2367		1026.93	0.000899019
																																		3065.2	0.2257	3065.2	0.22677	3065.2	0.26059		3065.2	0.23794	3065.2	0.22384	3062.2	0.23645		1027.89	0.00087832
																																		3065.3	0.22591	3065.3	0.22577	3065.3	0.26008		3065.3	0.23848	3065.3	0.22486	3062.3	0.23629		1028.85	0.000862792
																																		3065.4	0.2264	3065.4	0.22487	3065.4	0.25959		3065.4	0.23904	3065.4	0.22583	3062.4	0.23624		1029.82	0.000858008
																																		3065.5	0.22696	3065.5	0.22412	3065.5	0.25914		3065.5	0.23942	3065.5	0.22676	3062.5	0.23632		1030.78	0.000866079
																																		3065.6	0.22738	3065.6	0.22354	3065.6	0.25882		3065.6	0.23956	3065.6	0.22766	3062.6	0.23655		1031.75	0.000886549
																																		3065.7	0.22761	3065.7	0.22311	3065.7	0.25872		3065.7	0.23958	3065.7	0.22848	3062.7	0.23693		1032.71	0.000916563
																																		3065.8	0.22765	3065.8	0.22278	3065.8	0.25884		3065.8	0.23964	3065.8	0.22912	3062.8	0.23744		1033.67	0.000951349
																																		3065.9	0.22757	3065.9	0.22252	3065.9	0.25915		3065.9	0.23983	3065.9	0.22948	3062.9	0.23809		1034.64	0.000987261
																																		3066	0.22741	3066	0.22233	3066	0.25958		3066	0.24014	3066	0.22951	3063	0.23886		1035.6	0.00102
																																		3066.1	0.22719	3066.1	0.22226	3066.1	0.2601		3066.1	0.24049	3066.1	0.22926	3063.1	0.23978		1036.57	0.00105
																																		3066.2	0.22695	3066.2	0.22234	3066.2	0.26073		3066.2	0.24082	3066.2	0.22881	3063.2	0.24088		1037.53	0.00108
																																		3066.3	0.22681	3066.3	0.22256	3066.3	0.26146		3066.3	0.2411	3066.3	0.22821	3063.3	0.24216		1038.5	0.00111
																																		3066.4	0.22691	3066.4	0.22288	3066.4	0.26226		3066.4	0.24134	3066.4	0.22748	3063.4	0.24354		1039.46	0.00114
																																		3066.5	0.22732	3066.5	0.22325	3066.5	0.26304		3066.5	0.24152	3066.5	0.22663	3063.5	0.24482		1040.42	0.00116
																																		3066.6	0.22796	3066.6	0.22358	3066.6	0.26371		3066.6	0.24162	3066.6	0.22568	3063.6	0.24575		1041.39	0.00117
																																		3066.7	0.22862	3066.7	0.22374	3066.7	0.26432		3066.7	0.24162	3066.7	0.22467	3063.7	0.24617		1042.35	0.00117
																																		3066.8	0.22902	3066.8	0.22363	3066.8	0.26494		3066.8	0.24149	3066.8	0.22361	3063.8	0.24601		1043.32	0.00116
																																		3066.9	0.22899	3066.9	0.22322	3066.9	0.26563		3066.9	0.24121	3066.9	0.22245	3063.9	0.24532		1044.28	0.00116
																																		3067	0.2285	3067	0.22265	3067	0.26636		3067	0.24074	3067	0.22112	3064	0.24423		1045.25	0.00115
																																		3067.1	0.22776	3067.1	0.22212	3067.1	0.26701		3067.1	0.23999	3067.1	0.21958	3064.1	0.2429		1046.21	0.00115
																																		3067.2	0.22701	3067.2	0.22185	3067.2	0.26748		3067.2	0.23892	3067.2	0.21788	3064.2	0.24154		1047.17	0.00115
																																		3067.3	0.22647	3067.3	0.22191	3067.3	0.2677		3067.3	0.23748	3067.3	0.21615	3064.3	0.24035		1048.14	0.00116
																																		3067.4	0.22624	3067.4	0.22219	3067.4	0.26766		3067.4	0.23565	3067.4	0.21452	3064.4	0.23943		1049.1	0.00116
																																		3067.5	0.22629	3067.5	0.2225	3067.5	0.26733		3067.5	0.23347	3067.5	0.21311	3064.5	0.2388		1050.07	0.00116
																																		3067.6	0.22658	3067.6	0.22268	3067.6	0.26673		3067.6	0.23106	3067.6	0.21199	3064.6	0.23837		1051.03	0.00116
																																		3067.7	0.22706	3067.7	0.22272	3067.7	0.26591		3067.7	0.22862	3067.7	0.21122	3064.7	0.23804		1052	0.00114
																																		3067.8	0.22767	3067.8	0.2227	3067.8	0.26496		3067.8	0.22637	3067.8	0.21081	3064.8	0.23769		1052.96	0.00112
																																		3067.9	0.22831	3067.9	0.22279	3067.9	0.26402		3067.9	0.22445	3067.9	0.21072	3064.9	0.23725		1053.92	0.00109
																																		3068	0.22889	3068	0.22306	3068	0.26325		3068	0.22286	3068	0.21084	3065	0.2367		1054.89	0.00107
																																		3068.1	0.22931	3068.1	0.22351	3068.1	0.2628		3068.1	0.22157	3068.1	0.21106	3065.1	0.23602		1055.85	0.00106
																																		3068.2	0.22955	3068.2	0.22406	3068.2	0.26275		3068.2	0.22052	3068.2	0.21133	3065.2	0.23524		1056.82	0.00105
																																		3068.3	0.22959	3068.3	0.22464	3068.3	0.2631		3068.3	0.21969	3068.3	0.21171	3065.3	0.23436		1057.78	0.00106
																																		3068.4	0.22948	3068.4	0.22519	3068.4	0.26373		3068.4	0.21902	3068.4	0.21232	3065.4	0.23343		1058.75	0.00107
																																		3068.5	0.22928	3068.5	0.22574	3068.5	0.26446		3068.5	0.21845	3068.5	0.21321	3065.5	0.23249		1059.71	0.00109
																																		3068.6	0.2291	3068.6	0.22636	3068.6	0.26513		3068.6	0.2179	3068.6	0.21433	3065.6	0.23163		1060.67	0.0011
																																		3068.7	0.22901	3068.7	0.22711	3068.7	0.2656		3068.7	0.21733	3068.7	0.21545	3065.7	0.23093		1061.64	0.00112
																																		3068.8	0.22908	3068.8	0.22805	3068.8	0.26577		3068.8	0.21675	3068.8	0.21633	3065.8	0.23041		1062.6	0.00114
																																		3068.9	0.22937	3068.9	0.22912	3068.9	0.26558		3068.9	0.21628	3068.9	0.21683	3065.9	0.23003		1063.57	0.00115
																																		3069	0.2299	3069	0.23017	3069	0.26499		3069	0.21611	3069	0.217	3066	0.22969		1064.53	0.00116
																																		3069.1	0.23062	3069.1	0.23104	3069.1	0.26406		3069.1	0.21639	3069.1	0.21706	3066.1	0.2292		1065.49	0.00116
																																		3069.2	0.23149	3069.2	0.23169	3069.2	0.26294		3069.2	0.21716	3069.2	0.21722	3066.2	0.22841		1066.46	0.00115
																																		3069.3	0.23241	3069.3	0.23224	3069.3	0.26188		3069.3	0.21833	3069.3	0.21761	3066.3	0.22725		1067.42	0.00114
																																		3069.4	0.23333	3069.4	0.2329	3069.4	0.26111		3069.4	0.21971	3069.4	0.21821	3066.4	0.2258		1068.39	0.00113
																																		3069.5	0.23424	3069.5	0.23385	3069.5	0.26077		3069.5	0.22108	3069.5	0.21887	3066.5	0.22428		1069.35	0.00112
																																		3069.6	0.23513	3069.6	0.23504	3069.6	0.26088		3069.6	0.22234	3069.6	0.2194	3066.6	0.22291		1070.32	0.00111
																																		3069.7	0.23596	3069.7	0.23629	3069.7	0.26134		3069.7	0.22342	3069.7	0.21968	3066.7	0.22179		1071.28	0.0011
																																		3069.8	0.23667	3069.8	0.23734	3069.8	0.26202		3069.8	0.22433	3069.8	0.21961	3066.8	0.22086		1072.24	0.0011
																																		3069.9	0.23725	3069.9	0.23804	3069.9	0.26281		3069.9	0.22506	3069.9	0.21919	3066.9	0.21993		1073.21	0.00111
																																		3070	0.23774	3070	0.23842	3070	0.26361		3070	0.22568	3070	0.21847	3067	0.21882		1074.17	0.00111
																																		3070.1	0.23823	3070.1	0.23864	3070.1	0.26437		3070.1	0.22627	3070.1	0.21754	3067.1	0.21743		1075.14	0.00111
																																		3070.2	0.2388	3070.2	0.23888	3070.2	0.26503		3070.2	0.22692	3070.2	0.21651	3067.2	0.21579		1076.1	0.00112
																																		3070.3	0.23951	3070.3	0.23927	3070.3	0.26554		3070.3	0.22763	3070.3	0.21552	3067.3	0.21403		1077.07	0.00111
																																		3070.4	0.24037	3070.4	0.23982	3070.4	0.26588		3070.4	0.22828	3070.4	0.21467	3067.4	0.21226		1078.03	0.00109
																																		3070.5	0.24136	3070.5	0.2404	3070.5	0.266		3070.5	0.22875	3070.5	0.21401	3067.5	0.21064		1078.99	0.00106
																																		3070.6	0.24244	3070.6	0.24087	3070.6	0.26593		3070.6	0.22898	3070.6	0.21357	3067.6	0.20933		1079.96	0.00101
																																		3070.7	0.24349	3070.7	0.24114	3070.7	0.26579		3070.7	0.22904	3070.7	0.21336	3067.7	0.20846		1080.92	0.000959794
																																		3070.8	0.24437	3070.8	0.24125	3070.8	0.26574		3070.8	0.2291	3070.8	0.21338	3067.8	0.2081		1081.89	0.000899797
																																		3070.9	0.24494	3070.9	0.24133	3070.9	0.26592		3070.9	0.22929	3070.9	0.2136	3067.9	0.20816		1082.85	0.000841443
																																		3071	0.24514	3071	0.2415	3071	0.26635		3071	0.22962	3071	0.21398	3068	0.20849		1083.82	0.000790366
																																		3071.1	0.24497	3071.1	0.24177	3071.1	0.26693		3071.1	0.23002	3071.1	0.21444	3068.1	0.20889		1084.78	0.000750929
																																		3071.2	0.24446	3071.2	0.24205	3071.2	0.26753		3071.2	0.23031	3071.2	0.21487	3068.2	0.2092		1085.74	0.000723411
																																		3071.3	0.24361	3071.3	0.24223	3071.3	0.2681		3071.3	0.23029	3071.3	0.2152	3068.3	0.20938		1086.71	0.000707152
																																		3071.4	0.24245	3071.4	0.24226	3071.4	0.26864		3071.4	0.22983	3071.4	0.21537	3068.4	0.20946		1087.67	0.00069695
																																		3071.5	0.24108	3071.5	0.24212	3071.5	0.26919		3071.5	0.22895	3071.5	0.21543	3068.5	0.20949		1088.64	0.000689639
																																		3071.6	0.23969	3071.6	0.24186	3071.6	0.26972		3071.6	0.22783	3071.6	0.21547	3068.6	0.2095		1089.6	0.000682176
																																		3071.7	0.23846	3071.7	0.24151	3071.7	0.27018		3071.7	0.22676	3071.7	0.21568	3068.7	0.20949		1090.57	0.000672753
																																		3071.8	0.23748	3071.8	0.24109	3071.8	0.27049		3071.8	0.22597	3071.8	0.21616	3068.8	0.20945		1091.53	0.000661476
																																		3071.9	0.2367	3071.9	0.24054	3071.9	0.27064		3071.9	0.22552	3071.9	0.21696	3068.9	0.2094		1092.49	0.00064889
																																		3072	0.23595	3072	0.2398	3072	0.27069		3072	0.22531	3072	0.21797	3069	0.2094		1093.46	0.000637343
																																		3072.1	0.23506	3072.1	0.23886	3072.1	0.2707		3072.1	0.22516	3072.1	0.21905	3069.1	0.20953		1094.42	0.000628685
																																		3072.2	0.23392	3072.2	0.23772	3072.2	0.27068		3072.2	0.22492	3072.2	0.22006	3069.2	0.20984		1095.39	0.000623216
																																		3072.3	0.2326	3072.3	0.2365	3072.3	0.27064		3072.3	0.2246	3072.3	0.22096	3069.3	0.21028		1096.35	0.00062175
																																		3072.4	0.23128	3072.4	0.23532	3072.4	0.27055		3072.4	0.22423	3072.4	0.22175	3069.4	0.21071		1097.32	0.000624133
																																		3072.5	0.2302	3072.5	0.23428	3072.5	0.27047		3072.5	0.22387	3072.5	0.22245	3069.5	0.21093		1098.28	0.000627944
																																		3072.6	0.22945	3072.6	0.23344	3072.6	0.27048		3072.6	0.22351	3072.6	0.22305	3069.6	0.21079		1099.24	0.000631052
																																		3072.7	0.22898	3072.7	0.23277	3072.7	0.27067		3072.7	0.22309	3072.7	0.22352	3069.7	0.2103		1100.21	0.000631498
																																		3072.8	0.22858	3072.8	0.23222	3072.8	0.27101		3072.8	0.22256	3072.8	0.22387	3069.8	0.2096		1101.17	0.000627084
																																		3072.9	0.22806	3072.9	0.23176	3072.9	0.27142		3072.9	0.22191	3072.9	0.22412	3069.9	0.20889		1102.14	0.000616862
																																		3073	0.22731	3073	0.23132	3073	0.27178		3073	0.22122	3073	0.22438	3070	0.20832		1103.1	0.000602247
																																		3073.1	0.22644	3073.1	0.23088	3073.1	0.27201		3073.1	0.22062	3073.1	0.22473	3070.1	0.20793		1104.07	0.000585805
																																		3073.2	0.22558	3073.2	0.23041	3073.2	0.27198		3073.2	0.22021	3073.2	0.22525	3070.2	0.20765		1105.03	0.000570804
																																		3073.3	0.22484	3073.3	0.22994	3073.3	0.27164		3073.3	0.22002	3073.3	0.22597	3070.3	0.2074		1105.99	0.000560586
																																		3073.4	0.22418	3073.4	0.22955	3073.4	0.27097		3073.4	0.22001	3073.4	0.22685	3070.4	0.20711		1106.96	0.000555215
																																		3073.5	0.22349	3073.5	0.22935	3073.5	0.27003		3073.5	0.2201	3073.5	0.22778	3070.5	0.20673		1107.92	0.000554989
																																		3073.6	0.22275	3073.6	0.22935	3073.6	0.26897		3073.6	0.22018	3073.6	0.22861	3070.6	0.20628		1108.89	0.000558255
																																		3073.7	0.22204	3073.7	0.22945	3073.7	0.26795		3073.7	0.22013	3073.7	0.22925	3070.7	0.20578		1109.85	0.000564319
																																		3073.8	0.22153	3073.8	0.22947	3073.8	0.26715		3073.8	0.21989	3073.8	0.22967	3070.8	0.20529		1110.82	0.00057233
																																		3073.9	0.22136	3073.9	0.2293	3073.9	0.26668		3073.9	0.21947	3073.9	0.22993	3070.9	0.20486		1111.78	0.000584259
																																		3074	0.22159	3074	0.22889	3074	0.26659		3074	0.21898	3074	0.23014	3071	0.20458		1112.74	0.000602101
																																		3074.1	0.22217	3074.1	0.22831	3074.1	0.26681		3074.1	0.21856	3074.1	0.23041	3071.1	0.20455		1113.71	0.000626001
																																		3074.2	0.22294	3074.2	0.2276	3074.2	0.26726		3074.2	0.21831	3074.2	0.23085	3071.2	0.20486		1114.67	0.000654704
																																		3074.3	0.22372	3074.3	0.22681	3074.3	0.2679		3074.3	0.21823	3074.3	0.23145	3071.3	0.20554		1115.64	0.000684541
																																		3074.4	0.2243	3074.4	0.22598	3074.4	0.26874		3074.4	0.21821	3074.4	0.23213	3071.4	0.20647		1116.6	0.000710357
																																		3074.5	0.22453	3074.5	0.22524	3074.5	0.2698		3074.5	0.2181	3074.5	0.23274	3071.5	0.20748		1117.57	0.000727683
																																		3074.6	0.22443	3074.6	0.22472	3074.6	0.271		3074.6	0.21783	3074.6	0.23316	3071.6	0.20844		1118.53	0.000734421
																																		3074.7	0.22417	3074.7	0.22446	3074.7	0.27219		3074.7	0.21747	3074.7	0.23339	3071.7	0.20928		1119.49	0.000732417
																																		3074.8	0.22402	3074.8	0.22437	3074.8	0.27315		3074.8	0.21713	3074.8	0.2335	3071.8	0.21006		1120.46	0.000726115
																																		3074.9	0.22424	3074.9	0.22433	3074.9	0.27375		3074.9	0.21696	3074.9	0.23356	3071.9	0.21086		1121.42	0.000720071
																																		3075	0.2249	3075	0.22422	3075	0.27398		3075	0.21697	3075	0.23357	3072	0.21169		1122.39	0.000717013
																																		3075.1	0.22585	3075.1	0.22409	3075.1	0.27397		3075.1	0.21714	3075.1	0.23348	3072.1	0.2126		1123.35	0.000714703
																																		3075.2	0.2268	3075.2	0.22407	3075.2	0.27391		3075.2	0.2174	3075.2	0.23322	3072.2	0.21363		1124.32	0.000710124
																																		3075.3	0.22748	3075.3	0.22428	3075.3	0.27392		3075.3	0.21771	3075.3	0.23277	3072.3	0.21483		1125.28	0.000697149
																																		3075.4	0.22782	3075.4	0.22478	3075.4	0.27397		3075.4	0.21807	3075.4	0.23219	3072.4	0.21621		1126.24	0.000671647
																																		3075.5	0.22792	3075.5	0.2255	3075.5	0.27389		3075.5	0.21849	3075.5	0.23154	3072.5	0.21767		1127.21	0.000633606
																																		3075.6	0.22797	3075.6	0.22629	3075.6	0.27353		3075.6	0.21895	3075.6	0.23089	3072.6	0.2191		1128.17	0.00058751
																																		3075.7	0.22805	3075.7	0.22709	3075.7	0.27279		3075.7	0.21944	3075.7	0.23031	3072.7	0.22039		1129.14	0.000540426
																																		3075.8	0.22813	3075.8	0.22792	3075.8	0.27174		3075.8	0.21996	3075.8	0.22985	3072.8	0.22152		1130.1	0.00049821
																																		3075.9	0.22811	3075.9	0.22889	3075.9	0.27059		3075.9	0.22054	3075.9	0.22956	3072.9	0.22253		1131.06	0.000465889
																																		3076	0.22792	3076	0.23012	3076	0.26953		3076	0.22124	3076	0.22937	3073	0.22352		1132.03	0.000443969
																																		3076.1	0.22759	3076.1	0.23162	3076.1	0.26869		3076.1	0.22212	3076.1	0.22914	3073.1	0.22458		1132.99	0.000430591
																																		3076.2	0.22723	3076.2	0.23328	3076.2	0.26815		3076.2	0.22321	3076.2	0.2287	3073.2	0.22575		1133.96	0.000422538
																																		3076.3	0.22692	3076.3	0.23496	3076.3	0.26793		3076.3	0.22445	3076.3	0.22788	3073.3	0.22699		1134.92	0.000418371
																																		3076.4	0.22668	3076.4	0.2365	3076.4	0.26805		3076.4	0.22574	3076.4	0.22668	3073.4	0.22823		1135.89	0.000417569
																																		3076.5	0.22646	3076.5	0.23777	3076.5	0.26849		3076.5	0.22691	3076.5	0.2252	3073.5	0.22939		1136.85	0.000420243
																																		3076.6	0.22623	3076.6	0.23872	3076.6	0.26917		3076.6	0.22785	3076.6	0.22363	3073.6	0.23047		1137.81	0.000426498
																																		3076.7	0.22598	3076.7	0.23935	3076.7	0.26993		3076.7	0.22849	3076.7	0.22216	3073.7	0.2315		1138.78	0.000434474
																																		3076.8	0.22579	3076.8	0.23977	3076.8	0.27059		3076.8	0.2288	3076.8	0.2209	3073.8	0.23253		1139.74	0.000440933
																																		3076.9	0.22573	3076.9	0.24011	3076.9	0.27103		3076.9	0.22883	3076.9	0.21994	3073.9	0.23354		1140.71	0.000442181
																																		3077	0.22584	3077	0.24047	3077	0.27123		3077	0.22863	3077	0.21932	3074	0.23445		1141.67	0.000434959
																																		3077.1	0.2261	3077.1	0.24087	3077.1	0.27126		3077.1	0.2283	3077.1	0.21908	3074.1	0.23512		1142.63	0.000418595
																																		3077.2	0.2265	3077.2	0.24128	3077.2	0.27127		3077.2	0.22793	3077.2	0.21922	3074.2	0.23549		1143.6	0.000395227
																																		3077.3	0.22699	3077.3	0.24165	3077.3	0.2714		3077.3	0.22757	3077.3	0.21969	3074.3	0.23556		1144.56	0.000368915
																																		3077.4	0.2275	3077.4	0.24198	3077.4	0.2718		3077.4	0.22718	3077.4	0.2204	3074.4	0.23539		1145.53	0.000343899
																																		3077.5	0.22796	3077.5	0.24235	3077.5	0.27256		3077.5	0.2267	3077.5	0.22124	3074.5	0.23507		1146.49	0.000323106
																																		3077.6	0.22832	3077.6	0.2428	3077.6	0.27364		3077.6	0.22605	3077.6	0.22212	3074.6	0.23463		1147.46	0.000307733
																																		3077.7	0.22862	3077.7	0.24334	3077.7	0.27487		3077.7	0.22522	3077.7	0.22296	3074.7	0.23408		1148.42	0.000297193
																																		3077.8	0.22894	3077.8	0.24388	3077.8	0.27597		3077.8	0.22426	3077.8	0.22368	3074.8	0.23346		1149.38	0.000289571
																																		3077.9	0.22936	3077.9	0.24434	3077.9	0.27668		3077.9	0.22328	3077.9	0.22421	3074.9	0.23277		1150.35	0.000284215
																																		3078	0.22988	3078	0.24468	3078	0.27685		3078	0.2224	3078	0.22446	3075	0.23205		1151.31	0.000281208
																																		3078.1	0.23045	3078.1	0.24494	3078.1	0.27646		3078.1	0.22168	3078.1	0.2244	3075.1	0.23126		1152.28	0.000280381
																																		3078.2	0.23101	3078.2	0.24522	3078.2	0.27559		3078.2	0.22112	3078.2	0.22406	3075.2	0.23038		1153.24	0.000282406
																																		3078.3	0.23156	3078.3	0.24561	3078.3	0.27438		3078.3	0.22065	3078.3	0.22358	3075.3	0.22939		1154.21	0.000286402
																																		3078.4	0.23213	3078.4	0.24605	3078.4	0.27293		3078.4	0.22019	3078.4	0.22312	3075.4	0.2283		1155.17	0.000290913
																																		3078.5	0.23276	3078.5	0.24644	3078.5	0.27133		3078.5	0.2197	3078.5	0.22278	3075.5	0.22719		1156.13	0.000294293
																																		3078.6	0.2335	3078.6	0.24663	3078.6	0.26963		3078.6	0.21922	3078.6	0.22256	3075.6	0.22615		1157.1	0.000294795
																																		3078.7	0.23437	3078.7	0.24658	3078.7	0.26786		3078.7	0.21884	3078.7	0.22234	3075.7	0.22529		1158.06	0.000292115
																																		3078.8	0.23537	3078.8	0.24633	3078.8	0.26604		3078.8	0.21859	3078.8	0.22197	3075.8	0.22472		1159.03	0.000288088
																																		3078.9	0.23654	3078.9	0.246	3078.9	0.26427		3078.9	0.21848	3078.9	0.22138	3075.9	0.22451		1159.99	0.000284684
																																		3079	0.23787	3079	0.24569	3079	0.26262		3079	0.21848	3079	0.22059	3076	0.22465		1160.96	0.000284254
																																		3079.1	0.2393	3079.1	0.2454	3079.1	0.26117		3079.1	0.21863	3079.1	0.21972	3076.1	0.22504		1161.92	0.000288237
																																		3079.2	0.24065	3079.2	0.24505	3079.2	0.25996		3079.2	0.21899	3079.2	0.21895	3076.2	0.22549		1162.88	0.000296381
																																		3079.3	0.2417	3079.3	0.24458	3079.3	0.25903		3079.3	0.21964	3079.3	0.21846	3076.3	0.2258		1163.85	0.000306939
																																		3079.4	0.24235	3079.4	0.24398	3079.4	0.25839		3079.4	0.22063	3079.4	0.2183	3076.4	0.2258		1164.81	0.000318237
																																		3079.5	0.24267	3079.5	0.24333	3079.5	0.258		3079.5	0.22192	3079.5	0.21847	3076.5	0.22547		1165.78	0.000328544
																																		3079.6	0.24289	3079.6	0.24276	3079.6	0.2578		3079.6	0.22337	3079.6	0.21881	3076.6	0.22487		1166.74	0.000338313
																																		3079.7	0.24319	3079.7	0.24227	3079.7	0.25767		3079.7	0.2248	3079.7	0.21917	3076.7	0.22414		1167.71	0.000348074
																																		3079.8	0.24365	3079.8	0.24176	3079.8	0.25757		3079.8	0.22603	3079.8	0.21939	3076.8	0.22337		1168.67	0.000358675
																																		3079.9	0.24417	3079.9	0.24107	3079.9	0.25752		3079.9	0.22705	3079.9	0.21935	3076.9	0.2226		1169.63	0.000370264
																																		3080	0.24465	3080	0.24004	3080	0.25762		3080	0.22795	3080	0.21901	3077	0.22182		1170.6	0.00038174
																																		3080.1	0.24503	3080.1	0.23866	3080.1	0.25796		3080.1	0.22886	3080.1	0.21843	3077.1	0.22099		1171.56	0.000390816
																																		3080.2	0.24532	3080.2	0.23704	3080.2	0.25854		3080.2	0.22982	3080.2	0.21781	3077.2	0.22009		1172.53	0.000394699
																																		3080.3	0.24556	3080.3	0.23541	3080.3	0.25924		3080.3	0.23075	3080.3	0.21732	3077.3	0.21914		1173.49	0.000392612
																																		3080.4	0.2457	3080.4	0.23397	3080.4	0.25987		3080.4	0.23156	3080.4	0.21707	3077.4	0.21818		1174.46	0.000384727
																																		3080.5	0.24563	3080.5	0.23281	3080.5	0.26024		3080.5	0.23218	3080.5	0.21702	3077.5	0.21727		1175.42	0.000373014
																																		3080.6	0.24521	3080.6	0.23185	3080.6	0.26023		3080.6	0.23265	3080.6	0.21706	3077.6	0.21646		1176.38	0.000359908
																																		3080.7	0.24436	3080.7	0.23088	3080.7	0.25985		3080.7	0.23302	3080.7	0.21716	3077.7	0.21581		1177.35	0.000348164
																																		3080.8	0.24314	3080.8	0.22967	3080.8	0.25916		3080.8	0.23335	3080.8	0.21729	3077.8	0.21537		1178.31	0.000338522
																																		3080.9	0.24166	3080.9	0.22812	3080.9	0.25828		3080.9	0.23364	3080.9	0.21744	3077.9	0.21517		1179.28	0.000330137
																																		3081	0.24004	3081	0.22634	3081	0.25732		3081	0.23383	3081	0.21757	3078	0.21519		1180.24	0.000320849
																																		3081.1	0.23835	3081.1	0.22462	3081.1	0.25632		3081.1	0.23387	3081.1	0.21766	3078.1	0.21536		1181.2	0.000309108
																																		3081.2	0.23659	3081.2	0.22331	3081.2	0.25532		3081.2	0.23372	3081.2	0.21772	3078.2	0.21564		1182.17	0.000293681
																																		3081.3	0.23476	3081.3	0.22263	3081.3	0.25434		3081.3	0.23337	3081.3	0.21778	3078.3	0.21594		1183.13	0.000275775
																																		3081.4	0.23294	3081.4	0.22261	3081.4	0.25342		3081.4	0.23286	3081.4	0.21793	3078.4	0.2162		1184.1	0.000257446
																																		3081.5	0.23129	3081.5	0.22303	3081.5	0.25263		3081.5	0.23226	3081.5	0.21822	3078.5	0.2163		1185.06	0.000241524
																																		3081.6	0.22993	3081.6	0.22366	3081.6	0.25208		3081.6	0.23162	3081.6	0.21869	3078.6	0.21618		1186.03	0.000230585
																																		3081.7	0.2289	3081.7	0.22434	3081.7	0.25185		3081.7	0.23098	3081.7	0.21931	3078.7	0.21584		1186.99	0.000226351
																																		3081.8	0.22807	3081.8	0.22503	3081.8	0.25194		3081.8	0.23031	3081.8	0.21999	3078.8	0.21539		1187.95	0.000228537
																																		3081.9	0.22721	3081.9	0.22576	3081.9	0.25229		3081.9	0.22956	3081.9	0.22066	3078.9	0.21499		1188.92	0.000235809
																																		3082	0.22615	3082	0.22646	3082	0.25278		3082	0.22867	3082	0.22127	3079	0.21477		1189.88	0.000246415
																																		3082.1	0.22481	3082.1	0.22701	3082.1	0.25329		3082.1	0.22758	3082.1	0.2218	3079.1	0.21484		1190.85	0.000257782
																																		3082.2	0.22328	3082.2	0.2273	3082.2	0.2537		3082.2	0.22634	3082.2	0.22228	3079.2	0.21523		1191.81	0.000268038
																																		3082.3	0.22169	3082.3	0.22729	3082.3	0.25399		3082.3	0.22501	3082.3	0.2227	3079.3	0.21589		1192.78	0.000275919
																																		3082.4	0.22012	3082.4	0.22706	3082.4	0.25422		3082.4	0.22373	3082.4	0.22304	3079.4	0.21672		1193.74	0.000280697
																																		3082.5	0.21863	3082.5	0.22675	3082.5	0.25447		3082.5	0.22261	3082.5	0.22323	3079.5	0.21763		1194.7	0.000282564
																																		3082.6	0.21725	3082.6	0.22649	3082.6	0.25483		3082.6	0.22171	3082.6	0.22322	3079.6	0.21854		1195.67	0.000282233
																																		3082.7	0.21598	3082.7	0.22638	3082.7	0.25527		3082.7	0.22107	3082.7	0.223	3079.7	0.21939		1196.63	0.000280942
																																		3082.8	0.21485	3082.8	0.22647	3082.8	0.25574		3082.8	0.22068	3082.8	0.22265	3079.8	0.22008		1197.6	0.000280549
																																		3082.9	0.21387	3082.9	0.22672	3082.9	0.2562		3082.9	0.22051	3082.9	0.22229	3079.9	0.22051		1198.56	0.000282261
																																		3083	0.21305	3083	0.22702	3083	0.25665		3083	0.22048	3083	0.22204	3080	0.22055		1199.53	0.000287077
																																		3083.1	0.21242	3083.1	0.2272	3083.1	0.25713		3083.1	0.22045	3083.1	0.22194	3080.1	0.2202		1200.49	0.000295251
																																		3083.2	0.21201	3083.2	0.22717	3083.2	0.25766		3083.2	0.22033	3083.2	0.22194	3080.2	0.21959		1201.45	0.000306052
																																		3083.3	0.21186	3083.3	0.22695	3083.3	0.25823		3083.3	0.22006	3083.3	0.22197	3080.3	0.219		1202.42	0.000318447
																																		3083.4	0.21197	3083.4	0.22666	3083.4	0.2588		3083.4	0.21963	3083.4	0.22192	3080.4	0.21869		1203.38	0.000330849
																																		3083.5	0.21236	3083.5	0.22645	3083.5	0.25929		3083.5	0.21907	3083.5	0.22177	3080.5	0.2188		1204.35	0.000342266
																																		3083.6	0.21301	3083.6	0.22634	3083.6	0.25962		3083.6	0.21842	3083.6	0.22156	3080.6	0.21928		1205.31	0.000352487
																																		3083.7	0.21386	3083.7	0.22624	3083.7	0.25973		3083.7	0.21775	3083.7	0.2214	3080.7	0.21994		1206.28	0.00036186
																																		3083.8	0.21486	3083.8	0.22603	3083.8	0.25962		3083.8	0.21713	3083.8	0.22137	3080.8	0.22055		1207.24	0.000370798
																																		3083.9	0.21595	3083.9	0.22564	3083.9	0.25939		3083.9	0.21658	3083.9	0.22149	3080.9	0.2209		1208.2	0.000380112
																																		3084	0.21712	3084	0.22511	3084	0.25916		3084	0.21609	3084	0.2217	3081	0.22088		1209.17	0.000389874
																																		3084.1	0.21838	3084.1	0.22454	3084.1	0.25904		3084.1	0.21562	3084.1	0.22189	3081.1	0.22049		1210.13	0.000399526
																																		3084.2	0.21967	3084.2	0.22402	3084.2	0.25908		3084.2	0.21517	3084.2	0.22198	3081.2	0.21984		1211.1	0.00040817
																																		3084.3	0.22094	3084.3	0.22364	3084.3	0.25921		3084.3	0.21477	3084.3	0.22191	3081.3	0.21903		1212.06	0.000414754
																																		3084.4	0.2221	3084.4	0.22342	3084.4	0.25936		3084.4	0.21441	3084.4	0.22168	3081.4	0.21817		1213.03	0.000418865
																																		3084.5	0.22318	3084.5	0.22334	3084.5	0.25947		3084.5	0.21402	3084.5	0.22133	3081.5	0.2173		1213.99	0.000420247
																																		3084.6	0.22424	3084.6	0.22341	3084.6	0.25951		3084.6	0.21356	3084.6	0.22099	3081.6	0.21645		1214.95	0.000419243
																																		3084.7	0.22528	3084.7	0.22361	3084.7	0.25949		3084.7	0.21299	3084.7	0.22074	3081.7	0.21569		1215.92	0.000416237
																																		3084.8	0.22619	3084.8	0.22394	3084.8	0.25936		3084.8	0.21241	3084.8	0.22064	3081.8	0.21512		1216.88	0.000411469
																																		3084.9	0.22684	3084.9	0.22438	3084.9	0.25908		3084.9	0.21196	3084.9	0.22069	3081.9	0.21485		1217.85	0.000405128
																																		3085	0.2271	3085	0.22487	3085	0.25868		3085	0.21179	3085	0.22082	3082	0.21492		1218.81	0.000397149
																																		3085.1	0.22703	3085.1	0.22528	3085.1	0.25826		3085.1	0.21198	3085.1	0.22098	3082.1	0.21526		1219.78	0.000387786
																																		3085.2	0.22678	3085.2	0.22541	3085.2	0.25798		3085.2	0.2125	3085.2	0.22116	3082.2	0.2157		1220.74	0.000377923
																																		3085.3	0.22654	3085.3	0.22512	3085.3	0.25792		3085.3	0.21327	3085.3	0.22135	3082.3	0.21605		1221.7	0.000368678
																																		3085.4	0.22645	3085.4	0.22438	3085.4	0.25808		3085.4	0.21418	3085.4	0.2215	3082.4	0.21625		1222.67	0.000361481
																																		3085.5	0.22656	3085.5	0.22334	3085.5	0.25832		3085.5	0.21513	3085.5	0.22158	3082.5	0.21636		1223.63	0.000357595
																																		3085.6	0.22682	3085.6	0.22223	3085.6	0.25851		3085.6	0.21607	3085.6	0.22153	3082.6	0.21651		1224.6	0.000357279
																																		3085.7	0.22716	3085.7	0.22128	3085.7	0.25856		3085.7	0.21696	3085.7	0.22139	3082.7	0.21678		1225.56	0.000359869
																																		3085.8	0.22752	3085.8	0.2206	3085.8	0.25841		3085.8	0.21776	3085.8	0.22123	3082.8	0.21715		1226.53	0.000363506
																																		3085.9	0.22783	3085.9	0.22024	3085.9	0.25806		3085.9	0.21846	3085.9	0.22116	3082.9	0.21756		1227.49	0.000365294
																																		3086	0.22807	3086	0.22018	3086	0.25754		3086	0.21906	3086	0.22121	3083	0.21794		1228.45	0.000363239
																																		3086.1	0.22825	3086.1	0.22037	3086.1	0.25696		3086.1	0.2196	3086.1	0.22135	3083.1	0.21827		1229.42	0.000355687
																																		3086.2	0.22839	3086.2	0.22069	3086.2	0.25644		3086.2	0.22016	3086.2	0.22149	3083.2	0.2186		1230.38	0.000342534
																																		3086.3	0.22854	3086.3	0.22095	3086.3	0.25606		3086.3	0.22082	3086.3	0.22153	3083.3	0.21898		1231.35	0.000325129
																																		3086.4	0.2287	3086.4	0.22097	3086.4	0.25583		3086.4	0.22163	3086.4	0.22141	3083.4	0.21942		1232.31	0.000306254
																																		3086.5	0.2289	3086.5	0.22069	3086.5	0.25565		3086.5	0.22258	3086.5	0.22111	3083.5	0.21991		1233.28	0.000288782
																																		3086.6	0.22914	3086.6	0.22018	3086.6	0.25545		3086.6	0.22358	3086.6	0.22067	3083.6	0.22044		1234.24	0.000275361
																																		3086.7	0.2294	3086.7	0.21963	3086.7	0.25515		3086.7	0.22446	3086.7	0.22018	3083.7	0.22103		1235.2	0.000267705
																																		3086.8	0.22963	3086.8	0.21919	3086.8	0.25473		3086.8	0.22509	3086.8	0.21974	3083.8	0.22169		1236.17	0.000266227
																																		3086.9	0.22982	3086.9	0.21899	3086.9	0.25423		3086.9	0.22544	3086.9	0.21945	3083.9	0.22241		1237.13	0.000270312
																																		3087	0.22989	3087	0.21909	3087	0.25369		3087	0.22561	3087	0.2194	3084	0.22312		1238.1	0.000277671
																																		3087.1	0.2298	3087.1	0.21947	3087.1	0.2532		3087.1	0.22572	3087.1	0.21958	3084.1	0.22373		1239.06	0.000286428
																																		3087.2	0.22947	3087.2	0.22009	3087.2	0.25279		3087.2	0.22586	3087.2	0.21994	3084.2	0.22422		1240.03	0.000293992
																																		3087.3	0.22891	3087.3	0.22083	3087.3	0.25247		3087.3	0.22599	3087.3	0.22034	3084.3	0.22458		1240.99	0.000298684
																																		3087.4	0.2282	3087.4	0.22154	3087.4	0.2522		3087.4	0.22607	3087.4	0.22066	3084.4	0.22482		1241.95	0.000299415
																																		3087.5	0.22751	3087.5	0.22211	3087.5	0.25196		3087.5	0.22609	3087.5	0.2208	3084.5	0.22499		1242.92	0.000295753
																																		3087.6	0.227	3087.6	0.22248	3087.6	0.25178		3087.6	0.22616	3087.6	0.22071	3084.6	0.22509		1243.88	0.000288258
																																		3087.7	0.22677	3087.7	0.2227	3087.7	0.25176		3087.7	0.22642	3087.7	0.22039	3084.7	0.22512		1244.85	0.000277747
																																		3087.8	0.22686	3087.8	0.22288	3087.8	0.25202		3087.8	0.22696	3087.8	0.2199	3084.8	0.22507		1245.81	0.000265172
																																		3087.9	0.22725	3087.9	0.22308	3087.9	0.25264		3087.9	0.22776	3087.9	0.21931	3084.9	0.22485		1246.77	0.000251776
																																		3088	0.22786	3088	0.22327	3088	0.25359		3088	0.22867	3088	0.21874	3085	0.22436		1247.74	0.000238264
																																		3088.1	0.22858	3088.1	0.22336	3088.1	0.25474		3088.1	0.22958	3088.1	0.21832	3085.1	0.22351		1248.7	0.000225305
																																		3088.2	0.22926	3088.2	0.22326	3088.2	0.25589		3088.2	0.23045	3088.2	0.21813	3085.2	0.22226		1249.67	0.000213801
																																		3088.3	0.22979	3088.3	0.22297	3088.3	0.25681		3088.3	0.23131	3088.3	0.2182	3085.3	0.22067		1250.63	0.000204272
																																		3088.4	0.23017	3088.4	0.2226	3088.4	0.25733		3088.4	0.23223	3088.4	0.21849	3085.4	0.21889		1251.6	0.000198109
																																		3088.5	0.23052	3088.5	0.22229	3088.5	0.25737		3088.5	0.23324	3088.5	0.21898	3085.5	0.21713		1252.56	0.000196167
																																		3088.6	0.23103	3088.6	0.22211	3088.6	0.25692		3088.6	0.23434	3088.6	0.21966	3085.6	0.21559		1253.52	0.000199426
																																		3088.7	0.23185	3088.7	0.22201	3088.7	0.25606		3088.7	0.23545	3088.7	0.22051	3085.7	0.21441		1254.49	0.000207981
																																		3088.8	0.23297	3088.8	0.22194	3088.8	0.2549		3088.8	0.23647	3088.8	0.2215	3085.8	0.21361		1255.45	0.000221368
																																		3088.9	0.23422	3088.9	0.22188	3088.9	0.2536		3088.9	0.23723	3088.9	0.22254	3085.9	0.21304		1256.42	0.00023745
																																		3089	0.23537	3089	0.22184	3089	0.25233		3089	0.23758	3089	0.22353	3086	0.21253		1257.38	0.000253801
																																		3089.1	0.23625	3089.1	0.22185	3089.1	0.25121		3089.1	0.23743	3089.1	0.2244	3086.1	0.21194		1258.35	0.000267262
																																		3089.2	0.23683	3089.2	0.22188	3089.2	0.25028		3089.2	0.23684	3089.2	0.22512	3086.2	0.21126		1259.31	0.000275587
																																		3089.3	0.23719	3089.3	0.22183	3089.3	0.24947		3089.3	0.23597	3089.3	0.22568	3086.3	0.2106		1260.27	0.000277084
																																		3089.4	0.23747	3089.4	0.22159	3089.4	0.24863		3089.4	0.235	3089.4	0.2261	3086.4	0.2101		1261.24	0.000271982
																																		3089.5	0.23777	3089.5	0.22105	3089.5	0.24763		3089.5	0.23404	3089.5	0.22639	3086.5	0.20978		1262.2	0.000261365
																																		3089.6	0.23813	3089.6	0.22025	3089.6	0.24652		3089.6	0.23314	3089.6	0.22654	3086.6	0.20953		1263.17	0.000247586
																																		3089.7	0.23857	3089.7	0.21937	3089.7	0.24549		3089.7	0.23226	3089.7	0.22652	3086.7	0.20915		1264.13	0.000233313
																																		3089.8	0.23911	3089.8	0.21862	3089.8	0.24477		3089.8	0.23144	3089.8	0.22637	3086.8	0.2084		1265.1	0.000220518
																																		3089.9	0.23971	3089.9	0.21817	3089.9	0.2445		3089.9	0.23074	3089.9	0.22613	3086.9	0.20721		1266.06	0.000210655
																																		3090	0.24033	3090	0.21804	3090	0.24464		3090	0.23019	3090	0.22595	3087	0.20566		1267.02	0.000204233
																																		3090.1	0.2409	3090.1	0.21817	3090.1	0.24502		3090.1	0.22975	3090.1	0.22593	3087.1	0.20403		1267.99	0.000201112
																																		3090.2	0.24135	3090.2	0.21838	3090.2	0.24539		3090.2	0.2293	3090.2	0.22615	3087.2	0.20259		1268.95	0.000200143
																																		3090.3	0.24167	3090.3	0.21851	3090.3	0.24559		3090.3	0.22867	3090.3	0.22657	3087.3	0.20154		1269.92	0.000200524
																																		3090.4	0.24189	3090.4	0.21848	3090.4	0.24561		3090.4	0.22781	3090.4	0.22708	3087.4	0.20089		1270.88	0.000200998
																																		3090.5	0.24205	3090.5	0.21832	3090.5	0.24556		3090.5	0.22671	3090.5	0.22756	3087.5	0.20054		1271.85	0.000201028
																																		3090.6	0.24216	3090.6	0.21817	3090.6	0.24562		3090.6	0.22546	3090.6	0.22799	3087.6	0.2004		1272.81	0.000199839
																																		3090.7	0.24211	3090.7	0.2182	3090.7	0.24591		3090.7	0.22412	3090.7	0.22844	3087.7	0.2004		1273.77	0.000196789
																																		3090.8	0.2418	3090.8	0.21848	3090.8	0.24643		3090.8	0.22276	3090.8	0.22899	3087.8	0.20055		1274.74	0.000191523
																																		3090.9	0.2412	3090.9	0.21898	3090.9	0.2471		3090.9	0.22143	3090.9	0.22969	3087.9	0.20081		1275.7	0.000183678
																																		3091	0.24034	3091	0.21961	3091	0.24782		3091	0.22023	3091	0.23046	3088	0.20111		1276.67	0.000172796
																																		3091.1	0.23933	3091.1	0.22031	3091.1	0.24852		3091.1	0.21922	3091.1	0.23118	3088.1	0.20141		1277.63	0.000158611
																																		3091.2	0.2382	3091.2	0.22104	3091.2	0.24917		3091.2	0.21843	3091.2	0.2317	3088.2	0.20174		1278.59	0.000141226
																																		3091.3	0.23696	3091.3	0.22177	3091.3	0.24976		3091.3	0.21776	3091.3	0.23192	3088.3	0.20216		1279.56	0.000121765
																																		3091.4	0.23558	3091.4	0.22239	3091.4	0.2503		3091.4	0.21712	3091.4	0.23187	3088.4	0.20272		1280.52	0.000101234
																																		3091.5	0.23402	3091.5	0.2228	3091.5	0.25083		3091.5	0.21645	3091.5	0.23168	3088.5	0.20344		1281.49	8.14282e-05
																																		3091.6	0.23227	3091.6	0.22295	3091.6	0.25139		3091.6	0.21577	3091.6	0.23148	3088.6	0.20428		1282.45	6.42189e-05
																																		3091.7	0.23034	3091.7	0.22294	3091.7	0.25198		3091.7	0.21514	3091.7	0.23134	3088.7	0.20517		1283.42	5.10428e-05
																																		3091.8	0.22833	3091.8	0.22296	3091.8	0.25253		3091.8	0.21462	3091.8	0.23121	3088.8	0.20609		1284.38	4.24216e-05
																																		3091.9	0.22639	3091.9	0.2232	3091.9	0.25295		3091.9	0.21424	3091.9	0.23101	3088.9	0.20698		1285.34	3.83816e-05
																																		3092	0.22467	3092	0.22375	3092	0.25323		3092	0.214	3092	0.23068	3089	0.20783		1286.31	3.78844e-05
																																		3092.1	0.22324	3092.1	0.22455	3092.1	0.2534		3092.1	0.2139	3092.1	0.23027	3089.1	0.20862		1287.27	3.91519e-05
																																		3092.2	0.22207	3092.2	0.22542	3092.2	0.25354		3092.2	0.21397	3092.2	0.22989	3089.2	0.20938		1288.24	4.07103e-05
																																		3092.3	0.2211	3092.3	0.22619	3092.3	0.25364		3092.3	0.21428	3092.3	0.22969	3089.3	0.21018		1289.2	4.09989e-05
																																		3092.4	0.22029	3092.4	0.22673	3092.4	0.25365		3092.4	0.2148	3092.4	0.22974	3089.4	0.21107		1290.17	3.99872e-05
																																		3092.5	0.21964	3092.5	0.22702	3092.5	0.25348		3092.5	0.21546	3092.5	0.22999	3089.5	0.21207		1291.13	3.84628e-05
																																		3092.6	0.21912	3092.6	0.22715	3092.6	0.25309		3092.6	0.21611	3092.6	0.23031	3089.6	0.21311		1292.09	3.73857e-05
																																		3092.7	0.21861	3092.7	0.22726	3092.7	0.25255		3092.7	0.21662	3092.7	0.23055	3089.7	0.21414		1293.06	3.9238e-05
																																		3092.8	0.21797	3092.8	0.2275	3092.8	0.25195		3092.8	0.21695	3092.8	0.23062	3089.8	0.2151		1294.02	4.57196e-05
																																		3092.9	0.21708	3092.9	0.22791	3092.9	0.25137		3092.9	0.2171	3092.9	0.23056	3089.9	0.21606		1294.99	5.82506e-05
																																		3093	0.21595	3093	0.22843	3093	0.25083		3093	0.21716	3093	0.23052	3090	0.21709		1295.95	7.72312e-05
																																		3093.1	0.21472	3093.1	0.22891	3093.1	0.25027		3093.1	0.21722	3093.1	0.23064	3090.1	0.21822		1296.91	0.000102334
																																		3093.2	0.21361	3093.2	0.22923	3093.2	0.24959		3093.2	0.21736	3093.2	0.23096	3090.2	0.21941		1297.88	0.000131942
																																		3093.3	0.21281	3093.3	0.22939	3093.3	0.24873		3093.3	0.2176	3093.3	0.23141	3090.3	0.2205		1298.84	0.000163763
																																		3093.4	0.21239	3093.4	0.22946	3093.4	0.24776		3093.4	0.21792	3093.4	0.23183	3090.4	0.22137		1299.81	0.000195456
																																		3093.5	0.2123	3093.5	0.22953	3093.5	0.24686		3093.5	0.21829	3093.5	0.2321	3090.5	0.222		1300.77	0.000224869
																																		3093.6	0.21243	3093.6	0.22966	3093.6	0.24624		3093.6	0.21863	3093.6	0.23212	3090.6	0.22244		1301.74	0.000250767
																																		3093.7	0.21269	3093.7	0.2298	3093.7	0.24608		3093.7	0.21888	3093.7	0.2319	3090.7	0.22278		1302.7	0.000272505
																																		3093.8	0.21303	3093.8	0.22989	3093.8	0.24639		3093.8	0.21895	3093.8	0.23153	3090.8	0.2231		1303.66	0.000290637
																																		3093.9	0.21341	3093.9	0.22986	3093.9	0.24708		3093.9	0.2188	3093.9	0.2311	3090.9	0.2234		1304.63	0.000306313
																																		3094	0.21382	3094	0.2297	3094	0.24797		3094	0.21842	3094	0.23076	3091	0.22366		1305.59	0.000321333
																																		3094.1	0.21427	3094.1	0.22933	3094.1	0.24892		3094.1	0.21786	3094.1	0.23059	3091.1	0.22384		1306.56	0.000336934
																																		3094.2	0.21475	3094.2	0.22872	3094.2	0.24988		3094.2	0.2172	3094.2	0.23064	3091.2	0.22395		1307.52	0.000353707
																																		3094.3	0.21523	3094.3	0.2279	3094.3	0.25087		3094.3	0.21649	3094.3	0.23085	3091.3	0.22401		1308.49	0.000372033
																																		3094.4	0.21567	3094.4	0.22702	3094.4	0.25192		3094.4	0.21577	3094.4	0.23113	3091.4	0.22401		1309.45	0.000390972
																																		3094.5	0.21608	3094.5	0.22628	3094.5	0.253		3094.5	0.21502	3094.5	0.23131	3091.5	0.22398		1310.41	0.000409548
																																		3094.6	0.21656	3094.6	0.22581	3094.6	0.25408		3094.6	0.21422	3094.6	0.23129	3091.6	0.22388		1311.38	0.000426443
																																		3094.7	0.21722	3094.7	0.22559	3094.7	0.25508		3094.7	0.21337	3094.7	0.23105	3091.7	0.22372		1312.34	0.00044078
																																		3094.8	0.2181	3094.8	0.22546	3094.8	0.25597		3094.8	0.21249	3094.8	0.23067	3091.8	0.22349		1313.31	0.000451861
																																		3094.9	0.21918	3094.9	0.22525	3094.9	0.25669		3094.9	0.21168	3094.9	0.23026	3091.9	0.22324		1314.27	0.000459174
																																		3095	0.22039	3095	0.2249	3095	0.25725		3095	0.21103	3095	0.22992	3092	0.22298		1315.24	0.000462197
																																		3095.1	0.22174	3095.1	0.22446	3095.1	0.25763		3095.1	0.21055	3095.1	0.22967	3092.1	0.22267		1316.2	0.000460674
																																		3095.2	0.22328	3095.2	0.22409	3095.2	0.2579		3095.2	0.21022	3095.2	0.22945	3092.2	0.22227		1317.16	0.00045446
																																		3095.3	0.22506	3095.3	0.22394	3095.3	0.25814		3095.3	0.20993	3095.3	0.2292	3092.3	0.22172		1318.13	0.000443893
																																		3095.4	0.22708	3095.4	0.22408	3095.4	0.25843		3095.4	0.20963	3095.4	0.2289	3092.4	0.22106		1319.09	0.000429928
																																		3095.5	0.22925	3095.5	0.22447	3095.5	0.25878		3095.5	0.20926	3095.5	0.22856	3092.5	0.22038		1320.06	0.000415245
																																		3095.6	0.23144	3095.6	0.22499	3095.6	0.25916		3095.6	0.20882	3095.6	0.22822	3092.6	0.21981		1321.02	0.000403029
																																		3095.7	0.23348	3095.7	0.22547	3095.7	0.25953		3095.7	0.20832	3095.7	0.22793	3092.7	0.21945		1321.99	0.000396662
																																		3095.8	0.23528	3095.8	0.22579	3095.8	0.25993		3095.8	0.20777	3095.8	0.22774	3092.8	0.21932		1322.95	0.000399021
																																		3095.9	0.23682	3095.9	0.22587	3095.9	0.26046		3095.9	0.20728	3095.9	0.2277	3092.9	0.21941		1323.91	0.000411329
																																		3096	0.23819	3096	0.22568	3096	0.26112		3096	0.20697	3096	0.22783	3093	0.21963		1324.88	0.000432487
																																		3096.1	0.2395	3096.1	0.2253	3096.1	0.26184		3096.1	0.20694	3096.1	0.22812	3093.1	0.21987		1325.84	0.000459913
																																		3096.2	0.24082	3096.2	0.22483	3096.2	0.26244		3096.2	0.20717	3096.2	0.22847	3093.2	0.22001		1326.81	0.000488916
																																		3096.3	0.2421	3096.3	0.22434	3096.3	0.26277		3096.3	0.2076	3096.3	0.22877	3093.3	0.21998		1327.77	0.000514771
																																		3096.4	0.24318	3096.4	0.2238	3096.4	0.2628		3096.4	0.20812	3096.4	0.22896	3093.4	0.21979		1328.73	0.000533249
																																		3096.5	0.2439	3096.5	0.22312	3096.5	0.26258		3096.5	0.20866	3096.5	0.22902	3093.5	0.21954		1329.7	0.000542018
																																		3096.6	0.24413	3096.6	0.22227	3096.6	0.26228		3096.6	0.20921	3096.6	0.22898	3093.6	0.21937		1330.66	0.000540396
																																		3096.7	0.24391	3096.7	0.22131	3096.7	0.26205		3096.7	0.20983	3096.7	0.22889	3093.7	0.21938		1331.63	0.000530469
																																		3096.8	0.24331	3096.8	0.2204	3096.8	0.26197		3096.8	0.21056	3096.8	0.22877	3093.8	0.21957		1332.59	0.000515228
																																		3096.9	0.24249	3096.9	0.21971	3096.9	0.26194		3096.9	0.21138	3096.9	0.22858	3093.9	0.21992		1333.56	0.000498396
																																		3097	0.2416	3097	0.21932	3097	0.26181		3097	0.2122	3097	0.22827	3094	0.22038		1334.52	0.000483269
																																		3097.1	0.24077	3097.1	0.2192	3097.1	0.26144		3097.1	0.21296	3097.1	0.2278	3094.1	0.22086		1335.48	0.000472179
																																		3097.2	0.24012	3097.2	0.21927	3097.2	0.2608		3097.2	0.21369	3097.2	0.22721	3094.2	0.22127		1336.45	0.00046572
																																		3097.3	0.23973	3097.3	0.21947	3097.3	0.25994		3097.3	0.21446	3097.3	0.22664	3094.3	0.22151		1337.41	0.00046299
																																		3097.4	0.23966	3097.4	0.21983	3097.4	0.25891		3097.4	0.21535	3097.4	0.22626	3094.4	0.2215		1338.38	0.000461663
																																		3097.5	0.23988	3097.5	0.2204	3097.5	0.25775		3097.5	0.21639	3097.5	0.22618	3094.5	0.22129		1339.34	0.000458526
																																		3097.6	0.24024	3097.6	0.22121	3097.6	0.25643		3097.6	0.21752	3097.6	0.22637	3094.6	0.22099		1340.31	0.000451086
																																		3097.7	0.24052	3097.7	0.22219	3097.7	0.25495		3097.7	0.21869	3097.7	0.22664	3094.7	0.22072		1341.27	0.000436937
																																		3097.8	0.24057	3097.8	0.22321	3097.8	0.25342		3097.8	0.21984	3097.8	0.22678	3094.8	0.22056		1342.23	0.000415102
																																		3097.9	0.24035	3097.9	0.22418	3097.9	0.25198		3097.9	0.22092	3097.9	0.22664	3094.9	0.22058		1343.2	0.000385815
																																		3098	0.23998	3098	0.22505	3098	0.25079		3098	0.22188	3098	0.22627	3095	0.22086		1344.16	0.000349779
																																		3098.1	0.23965	3098.1	0.22583	3098.1	0.24996		3098.1	0.22267	3098.1	0.22582	3095.1	0.22147		1345.13	0.000308185
																																		3098.2	0.23946	3098.2	0.22652	3098.2	0.2495		3098.2	0.22319	3098.2	0.22548	3095.2	0.22245		1346.09	0.000261838
																																		3098.3	0.23942	3098.3	0.22708	3098.3	0.24937		3098.3	0.22342	3098.3	0.22536	3095.3	0.22373		1347.06	0.000211086
																																		3098.4	0.23944	3098.4	0.2275	3098.4	0.24947		3098.4	0.2234	3098.4	0.22543	3095.4	0.22517		1348.02	0.000155737
																																		3098.5	0.23936	3098.5	0.22781	3098.5	0.24968		3098.5	0.22324	3098.5	0.2256	3095.5	0.22658		1348.98	9.47153e-05
																																		3098.6	0.23907	3098.6	0.22808	3098.6	0.24991		3098.6	0.22307	3098.6	0.22581	3095.6	0.22777		1349.95	2.7044e-05
																																		3098.7	0.2385	3098.7	0.22831	3098.7	0.25008		3098.7	0.22295	3098.7	0.22601	3095.7	0.22864		1350.91	-4.90867e-05
																																		3098.8	0.23766	3098.8	0.22839	3098.8	0.25019		3098.8	0.22293	3098.8	0.2262	3095.8	0.2292		1351.88	-0.000134793
																																		3098.9	0.23667	3098.9	0.22818	3098.9	0.25022		3098.9	0.22298	3098.9	0.22641	3095.9	0.22951		1352.84	-0.000231051
																																		3099	0.23573	3099	0.22763	3099	0.25018		3099	0.22309	3099	0.22665	3096	0.22966		1353.81	-0.00033867
																																		3099.1	0.23504	3099.1	0.2268	3099.1	0.2501		3099.1	0.22325	3099.1	0.22697	3096.1	0.22971		1354.77	-0.000457069
																																		3099.2	0.23478	3099.2	0.22588	3099.2	0.25		3099.2	0.22344	3099.2	0.22736	3096.2	0.22969		1355.73	-0.000585483
																																		3099.3	0.23497	3099.3	0.22508	3099.3	0.24992		3099.3	0.22366	3099.3	0.22772	3096.3	0.22964		1356.7	-0.000722189
																																		3099.4	0.23545	3099.4	0.22458	3099.4	0.24989		3099.4	0.22394	3099.4	0.22792	3096.4	0.22955		1357.66	-0.000865589
																																		3099.5	0.236	3099.5	0.22445	3099.5	0.24996		3099.5	0.22432	3099.5	0.22787	3096.5	0.22937		1358.63	-0.00101
																																		3099.6	0.23641	3099.6	0.22466	3099.6	0.25017		3099.6	0.22483	3099.6	0.22751	3096.6	0.22904		1359.59	-0.00116
																																		3099.7	0.23659	3099.7	0.22503	3099.7	0.25055		3099.7	0.22544	3099.7	0.22689	3096.7	0.22849		1360.56	-0.00132
																																		3099.8	0.2365	3099.8	0.22542	3099.8	0.25102		3099.8	0.22607	3099.8	0.22608	3096.8	0.22776		1361.52	-0.00147
																																		3099.9	0.23616	3099.9	0.22572	3099.9	0.25144		3099.9	0.22658	3099.9	0.22517	3096.9	0.22695		1362.48	-0.00163
																																		3100	0.23563	3100	0.22597	3100	0.25165		3100	0.22682	3100	0.2242	3097	0.22616		1363.45	-0.00178
																																		3100.1	0.23499	3100.1	0.22619	3100.1	0.2515		3100.1	0.22672	3100.1	0.22325	3097.1	0.22549		1364.41	-0.00193
																																		3100.2	0.23433	3100.2	0.2264	3100.2	0.25098		3100.2	0.22628	3100.2	0.22239	3097.2	0.22495		1365.38	-0.00206
																																		3100.3	0.23372	3100.3	0.22656	3100.3	0.25021		3100.3	0.22558	3100.3	0.22167	3097.3	0.22454		1366.34	-0.00218
																																		3100.4	0.23323	3100.4	0.22665	3100.4	0.24937		3100.4	0.22476	3100.4	0.22101	3097.4	0.22422		1367.31	-0.00228
																																		3100.5	0.23289	3100.5	0.22671	3100.5	0.24863		3100.5	0.22391	3100.5	0.22029	3097.5	0.22393		1368.27	-0.00236
																																		3100.6	0.23274	3100.6	0.22682	3100.6	0.24807		3100.6	0.22308	3100.6	0.21936	3097.6	0.22363		1369.23	-0.0024
																																		3100.7	0.23287	3100.7	0.22699	3100.7	0.2477		3100.7	0.22232	3100.7	0.21817	3097.7	0.22329		1370.2	-0.0024
																																		3100.8	0.23334	3100.8	0.22717	3100.8	0.24753		3100.8	0.22172	3100.8	0.21684	3097.8	0.2229		1371.16	-0.00237
																																		3100.9	0.23415	3100.9	0.22729	3100.9	0.24757		3100.9	0.22139	3100.9	0.21558	3097.9	0.22251		1372.13	-0.00231
																																		3101	0.23522	3101	0.22729	3101	0.24782		3101	0.22139	3101	0.21461	3098	0.22216		1373.09	-0.00222
																																		3101.1	0.23631	3101.1	0.22721	3101.1	0.24823		3101.1	0.22171	3101.1	0.21406	3098.1	0.22188		1374.06	-0.0021
																																		3101.2	0.23719	3101.2	0.22715	3101.2	0.24863		3101.2	0.22226	3101.2	0.21394	3098.2	0.22164		1375.02	-0.00197
																																		3101.3	0.23767	3101.3	0.22723	3101.3	0.24882		3101.3	0.22295	3101.3	0.21412	3098.3	0.22137		1375.98	-0.00183
																																		3101.4	0.23777	3101.4	0.22746	3101.4	0.24864		3101.4	0.22371	3101.4	0.21439	3098.4	0.22099		1376.95	-0.00169
																																		3101.5	0.23768	3101.5	0.22779	3101.5	0.24805		3101.5	0.22449	3101.5	0.21457	3098.5	0.22049		1377.91	-0.00156
																																		3101.6	0.23769	3101.6	0.22807	3101.6	0.24713		3101.6	0.22528	3101.6	0.21451	3098.6	0.21993		1378.88	-0.00143
																																		3101.7	0.23806	3101.7	0.22821	3101.7	0.24607		3101.7	0.22605	3101.7	0.2142	3098.7	0.21942		1379.84	-0.00132
																																		3101.8	0.23893	3101.8	0.22815	3101.8	0.24508		3101.8	0.22681	3101.8	0.21365	3098.8	0.21898		1380.81	-0.00121
																																		3101.9	0.24028	3101.9	0.22797	3101.9	0.24427		3101.9	0.22757	3101.9	0.2129	3098.9	0.21859		1381.77	-0.00111
																																		3102	0.24196	3102	0.2278	3102	0.24371		3102	0.22831	3102	0.21195	3099	0.21822		1382.73	-0.00103
																																		3102.1	0.24375	3102.1	0.22777	3102.1	0.24336		3102.1	0.229	3102.1	0.21076	3099.1	0.21784		1383.7	-0.000948321
																																		3102.2	0.24538	3102.2	0.22793	3102.2	0.24319		3102.2	0.22952	3102.2	0.20936	3099.2	0.21746		1384.66	-0.000875583
																																		3102.3	0.2466	3102.3	0.22823	3102.3	0.24312		3102.3	0.22984	3102.3	0.2078	3099.3	0.21707		1385.63	-0.000806026
																																		3102.4	0.24729	3102.4	0.22856	3102.4	0.24304		3102.4	0.22999	3102.4	0.20616	3099.4	0.21662		1386.59	-0.000737746
																																		3102.5	0.24743	3102.5	0.22883	3102.5	0.24288		3102.5	0.23011	3102.5	0.20458	3099.5	0.21602		1387.56	-0.000670473
																																		3102.6	0.24712	3102.6	0.22905	3102.6	0.2426		3102.6	0.23038	3102.6	0.20324	3099.6	0.21525		1388.52	-0.000605291
																																		3102.7	0.24654	3102.7	0.22926	3102.7	0.24225		3102.7	0.23086	3102.7	0.20236	3099.7	0.21439		1389.48	-0.000544455
																																		3102.8	0.24582	3102.8	0.22949	3102.8	0.24192		3102.8	0.23151	3102.8	0.20213	3099.8	0.21361		1390.45	-0.000489512
																																		3102.9	0.24512	3102.9	0.22971	3102.9	0.24169		3102.9	0.23222	3102.9	0.20256	3099.9	0.21305		1391.41	-0.000441436
																																		3103	0.24456	3103	0.22985	3103	0.2416		3103	0.23289	3103	0.20348	3100	0.21274		1392.38	-0.000399419
																																		3103.1	0.24422	3103.1	0.22991	3103.1	0.24163		3103.1	0.23348	3103.1	0.20461	3100.1	0.21258		1393.34	-0.000361336
																																		3103.2	0.24407	3103.2	0.22995	3103.2	0.24172		3103.2	0.23391	3103.2	0.20572	3100.2	0.21238		1394.3	-0.000324221
																																		3103.3	0.244	3103.3	0.22999	3103.3	0.24182		3103.3	0.23421	3103.3	0.20671	3100.3	0.21203		1395.27	-0.000285133
																																		3103.4	0.24383	3103.4	0.23007	3103.4	0.24193		3103.4	0.2344	3103.4	0.20765	3100.4	0.21157		1396.23	-0.000241877
																																		3103.5	0.24346	3103.5	0.2302	3103.5	0.24214		3103.5	0.23457	3103.5	0.20867	3100.5	0.21118		1397.2	-0.000193988
																																		3103.6	0.24289	3103.6	0.23041	3103.6	0.24258		3103.6	0.23473	3103.6	0.20988	3100.6	0.21105		1398.16	-0.000141813
																																		3103.7	0.24217	3103.7	0.23074	3103.7	0.24331		3103.7	0.23479	3103.7	0.21132	3100.7	0.21125		1399.13	-8.71694e-05
																																		3103.8	0.24136	3103.8	0.23117	3103.8	0.24432		3103.8	0.23466	3103.8	0.21298	3100.8	0.21165		1400.09	-3.21198e-05
																																		3103.9	0.24049	3103.9	0.23165	3103.9	0.24555		3103.9	0.2343	3103.9	0.21479	3100.9	0.21203		1401.05	2.13171e-05
																																		3104	0.23959	3104	0.23206	3104	0.24691		3104	0.23378	3104	0.21668	3101	0.21222		1402.02	7.10599e-05
																																		3104.1	0.23876	3104.1	0.23233	3104.1	0.24833		3104.1	0.23326	3104.1	0.21861	3101.1	0.21218		1402.98	0.000115911
																																		3104.2	0.23811	3104.2	0.23242	3104.2	0.24972		3104.2	0.23285	3104.2	0.2205	3101.2	0.21202		1403.95	0.000154261
																																		3104.3	0.23775	3104.3	0.23232	3104.3	0.25095		3104.3	0.23258	3104.3	0.22228	3101.3	0.21194		1404.91	0.000185691
																																		3104.4	0.23762	3104.4	0.23204	3104.4	0.25195		3104.4	0.23243	3104.4	0.22386	3101.4	0.21213		1405.88	0.000210133
																																		3104.5	0.23757	3104.5	0.23162	3104.5	0.25275		3104.5	0.23236	3104.5	0.22517	3101.5	0.21271		1406.84	0.000228574
																																		3104.6	0.23742	3104.6	0.23114	3104.6	0.25346		3104.6	0.23235	3104.6	0.22615	3101.6	0.21366		1407.8	0.000242358
																																		3104.7	0.23702	3104.7	0.2307	3104.7	0.25423		3104.7	0.2324	3104.7	0.22685	3101.7	0.21486		1408.77	0.000253382
																																		3104.8	0.23629	3104.8	0.23034	3104.8	0.25518		3104.8	0.23252	3104.8	0.22733	3101.8	0.21613		1409.73	0.00026341
																																		3104.9	0.23528	3104.9	0.23003	3104.9	0.25631		3104.9	0.23273	3104.9	0.22768	3101.9	0.21732		1410.7	0.000273453
																																		3105	0.23409	3105	0.22965	3105	0.25754		3105	0.23304	3105	0.22796	3102	0.21837		1411.66	0.000283951
																																		3105.1	0.23284	3105.1	0.22914	3105.1	0.25868		3105.1	0.23347	3105.1	0.22818	3102.1	0.21929		1412.62	0.000294854
																																		3105.2	0.23161	3105.2	0.22847	3105.2	0.25958		3105.2	0.234	3105.2	0.2283	3102.2	0.22011		1413.59	0.000305377
																																		3105.3	0.23042	3105.3	0.22773	3105.3	0.26009		3105.3	0.23458	3105.3	0.22829	3102.3	0.22077		1414.55	0.000314808
																																		3105.4	0.22923	3105.4	0.22698	3105.4	0.26015		3105.4	0.23521	3105.4	0.22812	3102.4	0.22123		1415.52	0.000322034
																																		3105.5	0.22807	3105.5	0.2263	3105.5	0.25978		3105.5	0.23588	3105.5	0.22785	3102.5	0.2215		1416.48	0.000326572
																																		3105.6	0.22703	3105.6	0.22571	3105.6	0.25906		3105.6	0.23663	3105.6	0.22761	3102.6	0.22166		1417.45	0.000328215
																																		3105.7	0.22624	3105.7	0.22524	3105.7	0.25809		3105.7	0.23745	3105.7	0.22756	3102.7	0.22182		1418.41	0.000326512
																																		3105.8	0.22576	3105.8	0.22492	3105.8	0.25701		3105.8	0.23827	3105.8	0.22778	3102.8	0.22204		1419.38	0.000321235
																																		3105.9	0.22553	3105.9	0.22472	3105.9	0.25599		3105.9	0.23899	3105.9	0.2283	3102.9	0.22232		1420.34	0.000312608
[truncated: 8,940 more rows]
[truncated: 99 more columns]

## Sheet: Figure 4
Figure 4d					Figure 4e					Figure 4g					Figure 4i					Figure 4k
[truncated: 13 more rows]

## Sheet: Figure 5
Figure 5b-c									Figure 5d						Figure 5e									Figure 5h						Figure 5i
[truncated: 46 more rows]

[truncated: 5 more sheets: Figure 6, Figure 7, Figure S1-S8, Figure S9-S13, Figure S15-S23]
